# Supplementary material for: Metabolic rewiring in keratinocytes by miR‐31‐5p identifies therapeutic intervention for psoriasis
Source: EMBO Mol Med. 2023 Mar 1;15(4):e15674. doi: 10.15252/emmm.202215674 (PMC10086589; doi:10.15252/emmm.202215674)
Supplement: Supplementary file 2 — Table EV1 [file EMMM-15-e15674-s010.xlsx]

## Sheet: Table EV1
Target					Valiation methods-according miRTarBase
	HaCaT proteomics		293T proteomics		Strong evidence			Less strong evidence				sum	paper
	adjust p value	log2 fc(miR-31/Ctrl)	adjust p value	log2 fc(miR-31/Ctrl)	Reporter assay	Western blot	qPCR	microarray	NGS	pSILAC	Other
RHOA	0.985015	0.0893671	0.0860593	0.240477	√	√	√				√	4	5
PPP2R2A	0.582418	-0.192289	0.684301	-0.0481641	√		√				√	3	1
YY1	1	-0.0541207	0.169424	0.166091	√		√				√	3	1
NUMB	0.002997	-0.564083	0.00165366	-0.40263	√		√				√	3	1
NFAT5	1	0.0545838	0.928665	0.0210972	√		√				√	3	1
ETS1	0.025974	0.732688			√		√				√	3	1
ITGA5	0.589411	-0.153174	0.28049	-0.200053	√	√	√				√	4	3
MPRIP	0.743257	0.192425	0.000955387	0.316406	√		√				√	3	1
RDX	0.015984	-0.346302	0.00555944	-0.190888	√	√	√				√	4	2
ARPC5	0.376623	-0.224145	0.675517	-0.0659625	√		√				√	3	1
DMD	0.541459	-0.201986	0.305177	-0.156219	√	√	√				√	4	1
DKK1	0.528472	0.171096			√	√	√				√	4	1
WASF3	0.00599401	1.11713	0.0029078	0.588153	√		√					2	1
HIF1AN	0.000999001	-1.45955	0.000955387	-1.46431		√	√		√			3	2
RASA1	0.994006	-0.0874158	0.0101753	-0.45714	√	√	√					3	3
MCM2	0.001998	-0.455281	0.000955387	-0.420854	√							1	1
CDK1	0.225774	0.262775	0.412562	0.0868957	√							1	1
MLH1	0.014985	-0.438869			√							1	1
MET	0.000999001	0.865547			√		√					2	3
SRC	0.000999001	-0.651401	0.00346229	-0.480537	√		√					2	1
MAP4K4	0.000999001	0.522438	0.0143074	0.231528	√		√					2	1
ARID1A	0.014985	-0.392399	0.000955387	-0.518125	√	√	√					3	1
XRCC5	1	0.0296277	0.32221	-0.0617892	√	√	√					3	1
SMAD4	1	0.03612	0.0146764	0.434461	√	√	√					3	1
BAP1	0.0859141	-0.419177	0.551289	0.105436	√	√	√					3	1
GNA13	0.965035	-0.110293	0.446311	0.11263	√	√	√					3	1
FOXO3	0.00799201	-0.682359	0.00752095	-0.468505	√	√	√	√				4	1
STMN1	0.000999001	0.970839	0.000955387	0.625365	√							1	1
Table EV1 - List the overlap between proteomic changes and literature-validated miR-31 targets. The SILAC proteomics results (adj p value and log2 fc (miR-31/Ctrl)) from two cell line were copied from Dataset EV1. And the information in Valiation methods was all download from the miRTarBase. qPCR, quantitative polymerase chain reaction; NGS, next generation sequencing; pSILAC, pulsed stable isoto…
