# Supplementary material for: Metabolic rewiring in keratinocytes by miR‐31‐5p identifies therapeutic intervention for psoriasis
Source: EMBO Mol Med. 2023 Mar 1;15(4):e15674. doi: 10.15252/emmm.202215674 (PMC10086589; doi:10.15252/emmm.202215674)
Supplement: Supplementary file 3 — Table EV2 [file EMMM-15-e15674-s013.xlsx]

## Sheet: Table EV2
SAMPLES	Ctrl_1	Ctrl_2	Ctrl_3	Ctrl_4	Ctrl_5	Ctrl_6	Ctrl_7	Ctrl_8	miR31_1	miR31_2	miR31_3	miR31_4	miR31_5	miR31_6	miR31_7	miR31_8
Group	Ctrl	Ctrl	Ctrl	Ctrl	Ctrl	Ctrl	Ctrl	Ctrl	miR_31	miR_31	miR_31	miR_31	miR_31	miR_31	miR_31	miR_31
GSSG	0.355	0.269	0.371	0.346	0.342	0.392	0.339	0.351	0.411	0.377	0.709	0.73	0.571	0.505	0.489	0.372
GSH	5.769	7.449	6.763	8.4	9.108	7.071	8.952	8.838	6.787	7.727	6.877	8.025	8.016	6.815	8.588	9.084
NAD	0.218	0.214	0.269	0.251	0.247	0.302	0.252	0.257	0.255	0.234	0.374	0.37	0.306	0.316	0.308	0.236
NADH	0	0	0	0	0	0	0	0	0	0	0	0.001	0	0	0	0
NADP	0.006	0.007	0.01	0.012	0.011	0.012	0.013	0.013	0.003	0.004	0.006	0.007	0.008	0.002	0.001	0.001
NADPH	0.001	0.002	0.002	0.002	0.001	0.002	0.002	0.002	0.002	0.002	0.002	0.002	0.002	0.001	0.002	0.001
FAD	0	0.001	0.001	0.001	0.001	0.002	0.002	0.002	0	0.001	0	0.002	0.002	0.001	0.002	0.001
Glucose	0.948	0.982	1.399	1.305	1.413	1.314	1.31	1.3	1.998	1.929	1.734	1.728	1.837	1.636	1.711	1.708
Glucose_6P	1.933	1.848	2.747	2.125	2.644	3.31	2.397	2.847	1.853	1.595	1.839	1.705	1.731	1.399	1.112	1.124
Fructose_6P	2.088	2.037	3.012	2.474	3.088	3.436	2.894	3.034	1.172	1.119	1.234	1.271	1.331	0.949	0.707	0.776
Fructose_1_6——PP	1.171	3.269	6.21	5.43	6.057	5.854	7.199	6.904	0.684	0.793	2.088	1.522	1.362	0.108	0.104	0.489
Glyceraldehyde_3P	0.331	0.348	0.299	0.349	0.37	0.476	0.468	0.355	1.488	0.879	1.559	1.457	1.213	2.946	3.347	2.893
Lactic_acid	0.022	0.033	0.025	0.04	0.038	0.026	0.041	0.046	0.033	0.028	0.04	0.035	0.04	0.023	0.027	0.032
Ribulose_5P	0.209	0.226	0.328	0.277	0.354	0.354	0.324	0.342	0.147	0.138	0.151	0.158	0.156	0.087	0.086	0.097
Ribose_5P	0.365	0.423	0.602	0.484	0.608	0.665	0.576	0.585	0.266	0.275	0.274	0.283	0.309	0.217	0.125	0.183
Sedoheptulose_7P	0.478	0.51	0.778	0.577	0.719	0.744	0.634	0.664	0.405	0.369	0.503	0.492	0.45	0.411	0.332	0.326
Erythrose_4P	0.064	0.569	0.1	0.033	0.307	0.693	1.184	1.257	0.987	3.695	0.462	0.419	0.723	2.713	1.656	5.665
Citric_acid	0.015	0.263	0.156	0.141	0.502	0.122	0.411	0.388	0.032	0.212	0.448	0.26	0.423	0.134	0.161	0.311
alpha_Ketoglutaric_acid	0.005	0.005	0.005	0.006	0.007	0.005	0.006	0.006	0.005	0.005	0.006	0.01	0.008	0.006	0.008	0.008
Fumaric_acid	0.062	0.077	0.037	0.096	0.094	0.069	0.09	0.088	0.041	0.166	0.038	0.07	0.094	0.128	0.167	0.158
Malic_acid	0.42	0.501	0.232	0.593	0.569	0.223	0.552	0.545	0.121	1.02	0.124	0.554	0.399	0.828	0.814	0.937
N_Acetylglutamic_acid	0.025	0.028	0.027	0.031	0.036	0.028	0.033	0.033	0.035	0.036	0.04	0.053	0.049	0.039	0.046	0.043
Myo—inositol	21.208	24.68	36.862	26.083	32.874	34.167	29.218	30.089	24.433	19.096	24.05	21.356	23.748	28.225	19.812	20.874
Argininosuccinic_acid	0.007	0.008	0.009	0.01	0.01	0.008	0.01	0.01	0.011	0.01	0.012	0.015	0.012	0.011	0.012	0.011
Ribose	0.034	0	0.05	0.04	0.067	0.05	0.057	0.055	0.018	0.051	0.053	0.059	0.05	0.049	0.043	0.026
Succinic_acid	0.007	0.007	0.005	0.008	0.01	0.004	0.006	0.006	0.007	0.01	0.006	0.013	0.01	0.009	0.013	0
Uracil	0.004	0.002	0.002	0	0.002	0.004	0.015	0.002	0.002	0.001	0.002	0.005	0.007	0.002	0.015	0.01
Thymine	0.004	0.005	0.005	0.006	0.006	0.005	0.005	0.006	0.005	0.005	0.006	0.008	0.006	0.004	0.006	0.006
Thymidine	0.022	0.018	0.021	0.017	0.019	0.025	0.03	0.019	0.033	0.023	0.031	0.034	0.038	0.023	0.034	0.035
Guanosine	0.004	0.005	0.005	0.006	0.005	0.005	0.006	0.005	0.006	0.005	0.007	0.008	0.006	0.005	0.005	0.001
GMP	0.008	0.008	0.009	0.009	0.01	0.009	0.01	0.009	0.007	0.007	0.009	0.01	0.009	0.005	0.005	0.006
CDP	0.002	0.003	0.004	0.003	0.004	0.004	0.005	0.005	0.001	0	0.004	0.002	0.002	0	0	0
ADP	0.051	0.103	0.116	0.145	0.153	0.122	0.169	0.183	0.019	0.016	0.044	0.039	0.061	0.053	0.003	0.015
ATP	0.179	0.408	0.896	0	0.644	0.957	1.045	0.909	0.14	0.054	0.42	0.168	0.313	0.031	0.07	0.075
GDP	0.001	0.003	0.016	0.007	0.002	0.018	0.011	0.003	0	0	0.013	0.001	0.001	0	0	0
UDP	0.014	0.017	0.009	0.029	0.029	0.01	0.032	0.03	0.008	0.008	0.014	0.014	0.016	0.005	0.006	0.009
UMP	0.025	0.029	0.037	0.04	0.041	0.035	0.039	0.037	0.032	0.034	0.04	0.043	0.041	0.035	0.039	0.039
TDP	0	0	0.002	0	0.002	0.002	0.001	0	0	0	0.001	0	0	0	0	0
TTP	0.003	0	0.008	0.007	0	0.008	0.01	0.007	0.002	0.001	0.004	0.004	0	0	0	0
UTP	0.046	0	0.193	0.189	0.146	0.226	0.248	0	0.036	0.017	0.122	0.06	0.086	0.008	0.015	0.021
CTP	0.003	0.001	0.027	0.018	0.001	0.021	0.028	0	0.005	0.001	0.012	0.002	0	0	0.001	0
GTP	0.002	0.007	0.01	0.011	0.009	0.008	0.015	0.012	0.001	0	0.01	0.003	0.007	0	0.001	0
UDP_NAcGlc	2.02	1.885	3.246	2.873	2.834	3.13	2.503	3.068	1.879	1.874	2.996	2.828	3.058	3.014	2.553	2.135
Deoxyribose_5P	0.003	0.004	0.004	0.005	0.005	0.004	0.005	0.004	0.004	0.004	0.005	0.007	0.006	0.003	0.005	0.005
Creatine	0.011	0.008	0.008	0.008	0.008	0.008	0.009	0.011	0.007	0.01	0.008	0.009	0.007	0.004	0.01	0.008
Arginine	0.002	0.029	0.017	0	0.041	0.025	0	0.038	0.011	0.042	0.027	0.011	0.025	0.024	0.008	0.046
Asparagine	0.025	0.003	0.005	0.002	0.001	0.019	0.005	0.004	0.052	0.053	0.034	0.03	0.001	0.048	0.067	0.063
Tyrosine	0.329	0.344	0.416	0.429	0.428	0.455	0.453	0.472	0.588	0.575	0.678	0.761	0.647	0.608	0.649	0.578
Alanine	0.008	0.009	0.007	0.008	0.009	0.007	0.008	0.01	0.01	0.01	0.009	0.009	0.009	0.007	0.009	0.009
Serine	0.005	0.004	0.004	0.003	0.003	0.004	0.004	0.004	0.007	0.008	0.006	0.006	0.004	0.005	0.006	0.007
Cysteine	0.004	0.003	0.005	0.005	0.005	0.005	0.005	0.006	0.005	0.005	0.007	0.007	0.006	0.006	0.006	0.006
Lysine	0.056	0.086	0.081	0.089	0.094	0.085	0.09	0.105	0.123	0.123	0.123	0.143	0.137	0.103	0.12	0.131
Glutamic_acid	2.559	2.886	2.895	2.995	3.106	2.681	2.943	3.292	3.464	3.565	4.31	4.444	4.536	3.875	4.525	3.896
Aspartic_acid	0.024	0.044	0.037	0.027	0.043	0.028	0.079	0.046	0.065	0.124	0.096	0.084	0.025	0.105	0.139	0.013
GABA	0.105	0.127	0.119	0.139	0.146	0.115	0.138	0.143	0.158	0.168	0.179	0.209	0.202	0.15	0.201	0.196
Ornithine	0.002	0.002	0.001	0.002	0.002	0.002	0.001	0.002	0.004	0.004	0.003	0.003	0.004	0.004	0.005	0.005
Threonine	0.02	0.003	0.007	0.005	0.004	0.01	0.015	0.015	0.018	0.014	0.016	0.016	0.002	0.004	0.012	0.007
Methionine	0.017	0.02	0.021	0.023	0.021	0.023	0.026	0.026	0.029	0.026	0.031	0.036	0.03	0.018	0.023	0.012
Valine	0.087	0.098	0.105	0.122	0.114	0.108	0.13	0.127	0.144	0.146	0.161	0.181	0.16	0.121	0.154	0.146
Proline	0.17	0.199	0.201	0.217	0.214	0.202	0.239	0.248	0.275	0.265	0.298	0.332	0.311	0.241	0.297	0.287
Cystine	0.043	0.116	0.069	0.146	0.089	0.044	0.076	0.06	0.093	0.101	0.076	0.079	0.057	0.054	0.092	0.059
Phenylalanine	0.075	0.089	0.097	0.114	0.114	0.101	0.122	0.122	0.146	0.145	0.16	0.181	0.17	0.136	0.158	0.156
Leucine	0.053	0.062	0.063	0.078	0.077	0.062	0.082	0.086	0.099	0.1	0.105	0.121	0.114	0.082	0.101	0.107
Tryptophan	0.011	0.016	0.015	0.018	0.017	0.016	0.019	0.019	0.022	0.021	0.024	0.026	0.025	0.021	0.024	0.024
Isoleucine	0.122	0.1	0.128	0.102	0.085	0.114	0.09	0.082	0.105	0.092	0.09	0.112	0.108	0.069	0.078	0.076
Glutamine	2.76	2.805	3.076	3.199	2.931	2.915	3.076	3.246	3.224	3.065	3.764	4.042	3.514	3.146	3.789	2.946
Taurine	0.352	0.434	0.434	0.476	0.479	0.438	0.501	0.517	0.351	0.357	0.374	0.415	0.417	0.362	0.432	0.417
N—Acetylornithine	0.002	0.003	0.002	0.003	0.002	0.002	0.003	0.003	0.004	0.004	0.003	0.004	0.004	0.003	0.004	0.004
Acetoacetic_acid	0.002	0.003	0.002	0.003	0.003	0.003	0.003	0.003	0.004	0.003	0.002	0.005	0.005	0.003	0.003	0.004
Table EV2 - Metabolite profiling of HEK293T cells upon miR-31 overexpression (targeted metabolomics) Presenting the normalized levels of metabolizes upon miR-31 overexpression in HEK 293T cell (applied Row-wise normalization: probabilistic quotient normalization by a reference group; Data transformation: Log10 normalization; Data scaling: mean centering, n=8 biological replicates).
