# Supplementary material for: Metabolic rewiring in keratinocytes by miR‐31‐5p identifies therapeutic intervention for psoriasis
Source: EMBO Mol Med. 2023 Mar 1;15(4):e15674. doi: 10.15252/emmm.202215674 (PMC10086589; doi:10.15252/emmm.202215674)
Supplement: Supplementary file 4 — Table EV3 [file EMMM-15-e15674-s007.xlsx]

## Sheet: Sheet1
Related to Fig 2E-Glycolysis stress test
Parameter	Ctrl (mpH/min/μg protein)					miR-31 (mpH/min/μg protein)
	Test1	Test2	Test3	Test4	Test5	Test1	Test2	Test3	Test4	Test5
Glycolysis	1.17369	1.23866	1.18678	1.15822	1.12042	1.90179	2.06656	1.95079	1.83066	1.97516
Glycolytic Capacity	2.7387	3.03802	2.64435	2.77211	2.49018	4.81515	4.83164	4.58433	4.06458	4.73686
Glycolytic Reserve	1.56501	1.79936	1.45757	1.6139	1.36976	2.91336	2.76508	2.63354	2.23392	2.7617
Non-Glycolytic Acidification	1.03816	1.32683	1.20251	1.25438	0.876392	1.22918	1.2686	1.34968	1.17915	1.14779
Related to Fig 2G-Glycolysis stress test
Parameter	Ctrl (mpH/min/μg protein)					UK5009 (mpH/min/μg protein)
	Test1	Test2	Test3	Test4		Test1	Test2	Test3	Test4
Glycolysis	4.48829	4.73071	4.31771	3.47387		5.02817	4.77165	4.10492	4.05299
Glycolytic Capacity	7.33845	8.32965	7.40001	5.71181		9.42602	9.64621	8.09855	7.42356
Glycolytic Reserve	2.85017	3.59894	3.08229	2.23793		4.39785	4.87456	3.99363	3.37058
Non-Glycolytic Acidification	0.960386	1.23482	1.07537	0.85728		1.53307	1.85643	1.61657	1.36532
Related to Fig 2H-Glycolysis stress test
Parameter	si-Ctrl (mpH/min/μg protein)					si-PC (mpH/min/μg protein)
	Test1	Test2	Test3	Test4	Test5	Test1	Test2	Test3	Test4	Test5
Glycolysis	0.274136	0.747436	0.844828	0.851684	0.66185	1.62545	1.05307	1.48473	3.69489	1.09809
Glycolytic Capacity	0.401021	1.68826	1.80386	1.70338	0.850489	2.68447	1.7712	2.60959	2.08402	1.78264
Glycolytic Reserve	0.126885	0.940823	0.959035	0.851691	0.18864	1.05903	0.718123	1.12486	-1.61087	0.684552
Non-Glycolytic Acidification	0.52743	0.596964	0.571977	0.778186	0.688059	0.736173	0.59914	1.25692	0.871407	0.221378
Related to Fig 3D-Mitochondrial stress test
Parameter	Ctrl-Gln 4mM(pmol/min/μg protein)			miR-31-Gln 4mM(pmol/min/μg protein)			miR-31-Gln 0mM(pmol/min/μg protein)			Ctrl-Gln 0mM(pmol/min/μg protein)
	Test1	Test2	Test3	Test1	Test2	Test3	Test1	Test2	Test3	Test1	Test2	Test3
Non-mitochondrial Oxygen Consumption	0.974155	1.55356	1.90151	2.09093	2.00584	2.55281	0.433376	1.87704	1.35718	2.07008	-0.437844	1.30302
Basal Respiration	11.3349	12.0671	11.8225	13.4993	14.1782	13.6512	8.66258	9.47643	6.79911	12.2767	9.53076	7.40738
Maximal Respiration	19.0689	20.4203	20.2055	24.8066	26.0548	24.0433	13.8988	16.9239	11.8565	19.1214	13.3013	12.7694
H+ (Proton) Leak	2.11794	2.56353	1.94518	3.30895	3.50475	3.22301	1.49979	1.75188	1.40401	1.92758	0.993723	1.36735
ATP production	9.21692	9.50362	9.87735	10.1903	10.6735	10.4282	7.16278	7.72455	5.3951	10.3492	8.53704	6.04003
Spare Respiratory Capacity	7.73401	8.35314	8.38297	11.3073	11.8765	10.3921	5.23625	7.44747	5.05737	6.84463	3.77053	5.362
Related to Fig 3E-Mitochondrial stress test
Parameter	Ctr(pmol/min/μg protein)				miR-31(pmol/min/μg protein)				miR-31+CB-839(pmol/min/μg protein)					CB-839(pmol/min/μg protein)
	Test1	Test2	Test3	Test4	Test1	Test2	Test3	Test4	Test1	Test2	Test3	Test4	Test5	Test1	Test2	Test3	Test4
Non-mitochondrial Oxygen Consumption	2.56265	2.01218	0.970108	3.30852	3.47643	4.71014	2.57738	3.01904	4.7524	2.4737	3.80199	1.04515	2.00019	2.79712	2.43474	2.75094	1.79432
Basal Respiration	14.6436	14.394	15.4045	12.8304	14.3586	22.432	16.5581	17.6951	1.04662	9.20042	7.44572	7.64008	7.3609	10.8217	11.5124	11.2566	7.19773
Maximal Respiration	24.1701	22.7574	23.9196	18.6684	23.8474	39.7158	26.315	31.2178	0.461314	15.7474	11.0963	12.1591	13.6382	17.0879	17.9346	-2.75094	-1.79432
H+ (Proton) Leak	2.68549	2.38957	3.15984	3.28965	2.81681	4.89256	3.63159	4.44647	-1.79355	1.19493	1.09613	1.21894	0.000487	1.13286	1.5548	-2.75094	-1.79432
ATP production	11.9581	12.0044	12.2446	9.54072	11.5418	17.5395	12.9266	13.2486	2.84017	8.0055	6.3496	6.42114	7.36042	9.68879	9.95756	14.0075	8.99205
Spare Respiratory Capacity	9.52643	8.36341	8.51509	5.83799	9.48884	17.2838	9.75687	13.5227	-0.585307	6.54697	3.65056	4.51903	6.27731	6.26623	6.42227	-14.0075	-8.99205
Related to Fig 3F-Mitochondrial stress test
Parameter	Ctr(pmol/min/μg protein)			miR-31(pmol/min/μg protein)			si-AGC1miR-31(pmol/min/μg protein)
	Test1	Test2	Test3	Test1	Test2	Test3	Test1	Test2	Test3	Test4
Non-mitochondrial Oxygen Consumption	1.16323	1.02462	1.4536	2.9625	2.28494	3.92714	1.59793	2.2305	1.16309	1.45193
Basal Respiration	12.4539	16.8351	7.6125	21.1867	15.8055	18.5254	8.52	11.3069	8.59873	5.02034
Maximal Respiration	14.3092	20.0282	9.92422	28.8307	21.0604	26.0627	10.5754	14.3848	15.6743	5.18115
H+ (Proton) Leak	2.15476	3.42515	2.73849	3.39385	2.66043	2.81734	1.38369	1.73489	0.340904	0.836789
ATP production	10.2992	13.4099	4.87401	17.7929	13.145	15.708	7.13631	9.57196	8.25783	4.18355
Spare Respiratory Capacity	1.85525	3.19316	2.31172	7.64403	5.25496	7.53734	2.05536	3.0779	7.07555	0.160805
Related to Fig EV2L-Glycolysis stress test
Parameter	si-Ctrl (mpH/min/μg protein)					si-GS (mpH/min/μg protein)
	Test1	Test2	Test3	Test4	Test5	Test1	Test2	Test3	Test4	Test5
Glycolysis	3.62655	4.88543	5.25497	3.53971	4.34283	3.06785	2.90188	1.53844	3.76284	4.00233
Glycolytic Capacity	5.55282	8.67549	9.41286	6.14057	6.45384	3.88463	3.92561	2.09329	4.71504	4.16131
Glycolytic Reserve	1.92628	3.79006	4.15788	2.60086	2.11101	0.816775	1.02372	0.554852	0.952205	0.158976
Non-Glycolytic Acidification	1.44336	1.92437	2.10464	1.55412	1.58762	1.02426	0.912521	0.834302	1.2877	1.29981
Related to Fig EV2M-Mitochondrial stress test
Parameter	si-Ctr(pmol/min/μg protein)					si-GS(pmol/min/μg protein)
	Test1	Test2	Test3	Test4	Test5	Test1	Test2	Test3	Test4	Test5
Non-mitochondrial Oxygen Consumption	3.89055	4.14108	3.93438	3.698	3.61952	1.23837	1.79668	4.03019	0.408675	1.90334
Basal Respiration	13.5593	20.2241	22.1502	22.5324	18.0563	14.8492	9.0754	6.14663	8.05729	10.5184
Maximal Respiration	16.893	29.0897	33.575	37.34	27.4348	18.2294	10.5935	8.09094	8.20047	11.9295
H+ (Proton) Leak	2.38997	3.00586	3.70807	3.54567	2.97516	2.57258	1.81014	0.17052	1.22462	1.40732
ATP production	11.1693	17.2182	18.4421	18.9867	15.0812	12.2766	7.26525	5.97611	6.83267	9.11106
Spare Respiratory Capacity	3.33377	8.8656	11.4248	14.8076	9.37851	3.38015	1.51809	1.94431	0.14318	1.41115
Related to Fig EV3B-Glycolysis stress test
Parameter	Ctrl+2mM CaCl2 (mpH/min)					miR-31+2mM CaCl2 (mpH/min)
	Test1	Test2	Test3	Test4	Test5	Test1	Test2	Test3	Test4	Test5
Glycolysis	39.8912	50.7556	42.0061	60.746	39.3273	69.6136	65.2674	52.2574	65.7397	39.0654
Glycolytic Capacity	46.3693	58.2304	40.2513	59.6793	35.8473	100.74	89.8648	68.0383	84.1125	47.8356
Glycolytic Reserve	6.47802	7.47481	-1.7548	-1.06678	-3.47998	31.1268	24.5973	15.7809	18.3728	8.77014
Non-Glycolytic Acidification	3.26024	3.77928	1.16637	7.63494	7.48687	18.0642	15.0994	4.38855	12.9929	4.88626
Related to Fig EV3C-Mitochondrial stress test
Parameter	Ctrl+2mM (pmol/min)			miR31+2mM (pmol/min)
	Test1	Test2	Test3	Test1	Test2	Test3
Non-mitochondrial Oxygen Consumption	52.6461	11.3373	81.3588	90.7799	99.1905	113.238
Basal Respiration	186.774	126.228	367.131	301.663	452.168	515.229
Maximal Respiration	225.881	151.144	532.322	401.182	806.845	1027.34
H+ (Proton) Leak	36.2458	26.5805	69.4197	61.3644	77.2544	89.0175
ATP production	150.529	99.6471	297.711	240.298	374.914	426.211
Spare Respiratory Capacity	39.1067	24.9164	165.191	99.5197	354.677	512.113
Table EV3 - Glycolysis stress test and mitochondrial stress test data. Presenting the key parameters of glycolysis stress test and mitochondrial stress test that calculated by using the Wave report generator.
