# Supplementary material for: Metabolic rewiring in keratinocytes by miR‐31‐5p identifies therapeutic intervention for psoriasis
Source: EMBO Mol Med. 2023 Mar 1;15(4):e15674. doi: 10.15252/emmm.202215674 (PMC10086589; doi:10.15252/emmm.202215674)
Supplement: Supplementary file 5 — Table EV4 [file EMMM-15-e15674-s003.xlsx]

## Sheet: Table EV4
Sample	CTR_1	CTR_2	CTR_3	CTR_4	MiR31_1	MiR31_2	MiR31_3	MiR31_4
Group	CTRL	CTRL	CTRL	CTRL	MiR31	MiR31	MiR31	MiR31
IL _1a	3	24.79	3.38	24.12	40.16	48.11	41.79	37.78
IL _1b	2	4.59	2	2.71	5.45	6.65	6.23	5.69
IL _6	1	1	1	1.18	11.5	13.78	11.89	7.1
IL _15	9.76	10.32	5.6	12.1	13.21	12.35	12.14	11.78
IL _17	10.11	26	8.47	20.1	26.21	26.14	24.06	20.67
IL _21	6	6	6	6	36.3	89.38	42.33	5.96
TGFβ _1	404.7	354.58	263.3	376.9	606.15	536.27	442.77	420.99
CCL13	11.86	5.43	5	23.48	29.13	32.01	30.67	24.71
CCL22	25.35	19.45	8	20.63	20.55	20.19	17.72	20.34
GM _CSF	10	15.15	10	18.63	28.15	25.99	20.03	21.73
sICAM	732.39	435.38	253	632.67	762.21	635.11	722.59	693.67
sCD163	190	450.79	190	734.08	718.31	823.56	694.53	548.27
CCL2	532.72	500.27	500.43	493.72	949.93	677.83	632.47	706.98
IL _8	299.58	259.38	293.06	271.95	490.16	398.95	368.05	409.79
VEGF	967.65	847.78	861.78	820.09	1412.28	1383.05	1216.55	1550.75
S100A8	6920.26	5466.24	5355.07	5187.29	4268.85	4444.38	5243.36	6068.5
Table EV4 - Luminex data including cytokines production in response to miR-31 overexpression in HaCaT cells. Presenting the normalized levels of cytokines upon miR-31 overexpression in HaCaT cell (applied Row-wise normalization: probabilistic quotient normalization by a reference group; Data transformation: Log10 normalization; Data scaling: mean centering, n=4 biological replicates).
