# Supplementary material for: Metabolic rewiring in keratinocytes by miR‐31‐5p identifies therapeutic intervention for psoriasis
Source: EMBO Mol Med. 2023 Mar 1;15(4):e15674. doi: 10.15252/emmm.202215674 (PMC10086589; doi:10.15252/emmm.202215674)
Supplement: Supplementary file 6 — Table EV5 [file EMMM-15-e15674-s011.xlsx]

## Sheet: Sheet1
No.	Gene Name	Sequence (5' → 3')	Primer bank ID or other reference
1	HK1-F	GCTCTCCGATGAAACTCTCATAG	188497751c1
2	HK1-R	GGACCTTACGAATGTTGGCAA
3	HK2-F	GAGCCACCACTCACCCTACT	40806188c1
4	HK2-R	CCAGGCATTCGGCAATGTG
5	GPI-F	CAAGGACCGCTTCAACCACTT	296080692c1
6	GPI-R	CCAGGATGGGTGTGTTTGACC
7	PFKL-F	GCTGGGCGGCACTATCATT	50346003c1
8	PFKL-R	TCAGGTGCGAGTAGGTCCG
9	PFKM-F	GGTGCCCGTGTCTTCTTTGT	266453618c1
10	PFKM-R	AAGCATCATCGAAACGCTCTC
11	PFKP-F	GCATGGGTATCTACGTGGGG	334191700c1
12	PFKP-R	CTCTGCGATGTTTGAGCCTC
13	SLC3A2-F	TGAATGAGTTAGAGCCCGAGA	312032447c1
14	SLC3A2-R	GTCTTCCGCCACCTTGATCTT
15	SLC7A11-F	TCTCCAAAGGAGGTTACCTGC	80861465c1
16	SLC7A11-R	AGACTCCCCTCAGTAAAGTGAC
17	β-Actin-F	CGTCACCAACTGGGACGACA	Immunity,2015,Apr,42,4,756-66
18	β-Actin-R	CTTCTCGCGGTTGGCCTTGG
19	ALDOC-F	ATGCCTCACTCGTACCCAG	68303552c1
20	ALDOC-R	TTTCCACCCCAATTTGGCTCA
21	GLUT1-F	GAGATGAAGGAAGAGAGTCG
22	GLUT1-R	ATAGAAGACAGCGTTGATGC
23	PDHX-F	TTGGGAGGTTCCGACCTGT	203098752c1
24	PDHX-R	CAACCACTCGACTGTCACTTG
Table EV5 - List of primers used for RT-PCR Primer sequences for most of the genes were obtained from the Primer Bank with corresponding IDs.
