# Supplementary material for: Metabolic rewiring in keratinocytes by miR‐31‐5p identifies therapeutic intervention for psoriasis
Source: EMBO Mol Med. 2023 Mar 1;15(4):e15674. doi: 10.15252/emmm.202215674 (PMC10086589; doi:10.15252/emmm.202215674)
Supplement: Supplementary file 7 — Table EV6 [file EMMM-15-e15674-s012.xlsx]

## Sheet: Sheet1
No.	Antibody	Species	Applied	Dilution	Company	Cat No.
1	GLUT1	Rabbit	IHC	1:200	Abcam	ab652
2	GLS	Rabbit	IHC	1:200	Abcam	ab93434
3	GLUL(GS)	Rabbit	IHC	1:200	CST	27857S
4	Ki67	Rabbit	IHC	1:200	Abcam	Ab15580
5	CD4	Rabbit	IHC	1:600	Abcam	ab183685
6	Myeloperoxidase (MPO)	Rabbit	IHC	1:600	Abcam	ab208670
7	pACC(ser79)	Rabbit	WB	1:1000	CS	CS11818
8	ALDOC	Mouse	WB	1:1000	Thermo Fisher	MA5-37623
9	pAMPK	Rabbit	WB	1:1000	CS	CS2535
10	PDHX/E3BP	Mouse	WB	1:1000	Santa cruz	SC-377255
11	OXPHOS	Mouse	WB	1:1000	Abcam	MS604-300
12	GS	Mouse	WB	1:1000	BD Biosciences	BD610518
13	α-Tubulin	Mouse	WB	1:1000	Sigma	T5168
14	PC	Mouse	WB	1:1000	Santa cruz	SC-271493
15	GOT1	Rabbit	WB	1:1000	CST	34423S
16	GOT2	Rabbit	WB	1:1000	Bioke	BET A304-356A
17	AGC1	Mouse	WB	1:1000	Santa cruz	SC-271056
18	Vinculin	Mouse	WB	1:1000	Sigma	V9131
19	GLS	Mouse	WB	1:1000	Sigma	WH0002744M1
20	K10	Rabbit	WB	1:1000	Abcam	ab220806
21	K14	Mouse	WB	1:1000	Abcam	ab7800
22	Involucrin	Mouse	WB	1:1000	Thermo Fisher	MA5-11803
23	CD3-FITC	Rat	FLOW	0.125ug/test	Thermo Fisher	11-0032-82
24	CD4-FITC	Rat	FLOW	1ul/test	Thermo Fisher	11-0041-82
25	RORγt-APC	Rabbit	FLOW	2ul/test	Thermo Fisher	17-6988-82
26	CD4-PE	Rat	FLOW	0.125ug/test	Thermo Fisher	12-0041-82
Table EV6 - List of antibodies used for Western blot, Flow, and immunohistochemistry study. Contains all antibodies applied in this study, with notes on the experiment used, dilutions and commercial information on the antibodies.
