# Supplementary material for: Metabolic rewiring in keratinocytes by miR‐31‐5p identifies therapeutic intervention for psoriasis
Source: EMBO Mol Med. 2023 Mar 1;15(4):e15674. doi: 10.15252/emmm.202215674 (PMC10086589; doi:10.15252/emmm.202215674)
Supplement: Supplementary file 8 — Dataset EV1 [file EMMM-15-e15674-s016.xlsx]

## Sheet: Dataset EV1
Upregulated by miR-31 in HaCaT cell			Downregulated by miR-31 in HaCaT cell			Upregulated by miR-31 in HEK 293T cell			Downregulated by miR-31 in HEK 293T cell
Gene_name	Log fc (miR-31/Ctrl)	p value	Gene_name	Log fc (miR-31/Ctrl)	p value	Gene_name	Log fc (miR-31/Ctrl)	p value	Gene_name	Log fc (miR-31/Ctrl)	p value
CREBZF	1.75698	0.00123749	GLUL	-2.48193	0.00123749	POMP	2.03545	0.000955387	TACC1	-1.94759	0.000955387
GOPC	1.49802	0.00123749	C15orf39	-1.72327	0.00123749	CREBZF	2.0253	0.000955387	ARHGEF2	-1.67529	0.000955387
PPP2R1B	1.48598	0.00123749	ANKRD52	-1.61295	0.00123749	GOPC	1.94427	0.000955387	ANKRD52	-1.67035	0.000955387
ANXA6	1.41646	0.00123749	WWP2	-1.51859	0.00123749	PPP2R1B	1.44634	0.000955387	PLIN2	-1.60442	0.000955387
PGM2L1	1.31623	0.00123749	RXRB	-1.4616	0.00123749	PIAS1	1.32271	0.000955387	GLUL	-1.49435	0.000955387
PDSS1	1.27648	0.00123749	HIF1AN	-1.45891	0.00123749	PTS	1.29436	0.000955387	HIF1AN	-1.46431	0.000955387
ERCC5	1.22831	0.00123749	TACC1	-1.37482	0.00123749	HNRNPH1	1.27373	0.000955387	PYCR2	-1.33965	0.000955387
RHOB	1.12716	0.00123749	PYCR2	-1.37415	0.00123749	HMGCS1	1.23604	0.000955387	PC	-1.24933	0.000955387
ZAK	1.08226	0.00123749	PCBD1	-1.35981	0.00123749	JUN	1.18106	0.000955387	MAGED1	-1.23998	0.000955387
CEP97	1.06793	0.00123749	CDKAL1	-1.33078	0.00123749	ROBO1	1.17074	0.000955387	CDC42EP1	-1.21713	0.000955387
YRDC	1.06148	0.00123749	PEX5	-1.3081	0.00123749	SMAP1	1.1648	0.000955387	SESN2	-1.19568	0.000955387
MCL1	1.0327	0.00123749	SLC5A6	-1.29539	0.00123749	EYA3	1.1609	0.000955387	CGN	-1.1846	0.000955387
NEK7	1.02981	0.00123749	CGN	-1.28267	0.00123749	ZNF593	1.11606	0.000955387	PCBD1	-1.17706	0.000955387
STX12	1.02334	0.00123749	ZHX2	-1.28215	0.00123749	ZNHIT6	1.11284	0.000955387	CALR	-1.17668	0.000955387
ZNF800	0.99501	0.00123749	DDX19B	-1.27636	0.00123749	ERCC5	1.10984	0.000955387	RPAP1	-1.17608	0.000955387
ZCCHC3	0.97385	0.00123749	FPGS	-1.27462	0.00123749	GNL3L	1.10628	0.000955387	ZNF512	-1.1695	0.000955387
STMN1	0.97024	0.00123749	RBM47	-1.2466	0.00123749	SSFA2	1.09453	0.000955387	SLC2A1	-1.15542	0.000955387
VGLL4	0.969031	0.00123749	RBM23	-1.21891	0.00123749	RHOB	1.04676	0.000955387	RBM23	-1.13672	0.000955387
MAPRE3	0.967578	0.00123749	ARHGEF2	-1.18057	0.00123749	SBNO1	1.04587	0.000955387	RXRB	-1.10046	0.000955387
FAM49B	0.955038	0.00123749	TMEM109	-1.152	0.00123749	MRFAP1	1.03779	0.000955387	ACAA2	-1.09587	0.000955387
CALU	0.947547	0.00123749	PRRC2B	-1.12078	0.00123749	LZTFL1	1.02732	0.000955387	CAMKK2;KIF18B	-1.08942	0.000955387
SLC4A7	0.945233	0.00123749	CASP2	-1.1108	0.00123749	RPRD1A	1.01507	0.000955387	KIF18B	-1.08942	0.000955387
CIT	0.943337	0.00123749	TJAP1	-1.09938	0.00123749	RAVER2	0.998786	0.000955387	NLRX1	-1.08775	0.000955387
SBNO1	0.936235	0.00123749	IDE	-1.09838	0.00123749	CALU	0.990398	0.000955387	FPGS	-1.06569	0.000955387
ZNHIT6	0.921724	0.00123749	SKP2	-1.08708	0.00123749	LARP4B	0.985533	0.000955387	ATL2	-1.05693	0.000955387
BANF1	0.914694	0.00123749	SH3BP1	-1.07406	0.00123749	FIGNL1	0.970333	0.000955387	CASP2	-1.04532	0.000955387
SSFA2	0.912518	0.00123749	QKI	-1.07081	0.00123749	ZNF800	0.969533	0.000955387	ATF7	-1.03818	0.000955387
CEP170	0.906362	0.00123749	ZC3HAV1L	-1.05996	0.00123749	CAPN7	0.950883	0.000955387	ZHX2	-1.03753	0.000955387
PARD6B	0.902095	0.00123749	CDC42EP4	-1.0498	0.00123749	VGLL4	0.949662	0.000955387	BRE	-1.00135	0.000955387
EYA3	0.867561	0.00123749	ATL2	-1.04665	0.00123749	ANKLE2	0.922658	0.000955387	BABAM1	-0.991286	0.000955387
KDM3A	0.850689	0.00123749	GIGYF1	-1.04227	0.00123749	AAGAB	0.919603	0.000955387	GGA2	-0.98554	0.000955387
PPP2R2D	0.840135	0.00123749	PBXIP1	-1.01568	0.00123749	LRCH1	0.899638	0.000955387	THEM6	-0.982366	0.000955387
FXR2	0.834265	0.00123749	CBX6	-1.01007	0.00123749	CDC123	0.893926	0.000955387	NSF	-0.982301	0.000955387
STRBP	0.830228	0.00123749	WBP11	-1.00953	0.00123749	STX12	0.889977	0.000955387	SNX17	-0.980079	0.000955387
CRK	0.819057	0.00123749	TBC1D13	-0.988975	0.00123749	CIRBP	0.888162	0.000955387	PYCR1	-0.974722	0.000955387
RAVER2	0.813404	0.00123749	RPAP1	-0.96132	0.00123749	WDR1	0.885406	0.000955387	CENPE	-0.970921	0.000955387
RPTOR	0.812269	0.00123749	THEM6	-0.954949	0.00123749	UBE2C	0.877356	0.000955387	IQGAP3	-0.961233	0.000955387
CAMSAP2	0.811258	0.00123749	DHCR24	-0.951796	0.00123749	GYG1	0.877172	0.000955387	IFRD1	-0.958729	0.000955387
MAP1A	0.809905	0.00123749	IDI1	-0.94456	0.00123749	AGO2	0.86717	0.000955387	PEX3	-0.952398	0.000955387
AGO2	0.792672	0.00123749	EEF1A2	-0.932097	0.00123749	YRDC	0.866026	0.000955387	STAM2	-0.948319	0.000955387
NEDD4L	0.787074	0.00123749	ZNF512	-0.927662	0.00123749	BANF1	0.865956	0.000955387	CLASP2	-0.947894	0.000955387
TCEB3	0.786365	0.00123749	CDK2	-0.913111	0.00123749	LARP4	0.8403	0.000955387	PPP1R7	-0.927859	0.000955387
BCCIP	0.746499	0.00123749	NSF	-0.912506	0.00123749	CEP170	0.825697	0.000955387	RREB1	-0.923215	0.000955387
RPRD1A	0.745927	0.00123749	PPT1	-0.906799	0.00123749	PDCD6	0.825419	0.000955387	ARFGEF2	-0.91194	0.000955387
ARMC9	0.74514	0.00123749	MPI	-0.902603	0.00123749	SHCBP1	0.820235	0.000955387	ALDH6A1	-0.906002	0.000955387
WDR1	0.736129	0.00123749	CALR	-0.894448	0.00123749	TBL1XR1	0.809267	0.000955387	IDE	-0.904035	0.000955387
MAP2K4	0.733536	0.00123749	BABAM1	-0.893201	0.00123749	CIT	0.802938	0.000955387	RBMS1	-0.898921	0.000955387
PDCD6	0.733308	0.00123749	PPME1	-0.890797	0.00123749	ADAT2	0.796572	0.000955387	CDK6	-0.898717	0.000955387
PYGO2	0.729788	0.00123749	PITHD1	-0.887522	0.00123749	CBWD3;CBWD1;CBWD5;CBWD2;CBWD6;CBWD7	0.794773	0.000955387	HSPB1	-0.891023	0.000955387
LARP4	0.723557	0.00123749	TARBP1	-0.878681	0.00123749	YTHDF3	0.790402	0.000955387	MAP1B	-0.886617	0.000955387
PDIA4	0.722784	0.00123749	TMEM43	-0.876235	0.00123749	UBE2S	0.779713	0.000955387	PPP1R12C	-0.876949	0.000955387
XRCC4	0.713711	0.00123749	CEP41	-0.872403	0.00123749	SLC4A2	0.771723	0.000955387	NCSTN	-0.875158	0.000955387
UBE2S	0.712574	0.00123749	ZNF592	-0.85236	0.00123749	KIAA1598	0.767619	0.000955387	MPI	-0.867527	0.000955387
BUB1	0.702971	0.00123749	YWHAH	-0.820586	0.00123749	RAB7A	0.760425	0.000955387	EEF2K	-0.863877	0.000955387
TXLNG	0.691193	0.00123749	RPIA	-0.818903	0.00123749	WDR76	0.745932	0.000955387	RTKN	-0.861335	0.000955387
CD97	0.688953	0.00123749	DUSP3	-0.812558	0.00123749	ISOC1	0.723491	0.000955387	USP28	-0.86122	0.000955387
H1FX	0.674119	0.00123749	ALDH1B1	-0.80725	0.00123749	CETN2	0.722023	0.000955387	PRR14L	-0.846429	0.000955387
PIKFYVE	0.661332	0.00123749	PPP1R7	-0.806537	0.00123749	DDX10	0.714895	0.000955387	CDC42EP4	-0.844568	0.000955387
WDR76	0.661113	0.00123749	CCAR2	-0.80468	0.00123749	PDIA4	0.710513	0.000955387	AHCYL1	-0.842449	0.000955387
GRWD1	0.659038	0.00123749	EIF4A2	-0.802781	0.00123749	RNF138	0.707734	0.000955387	GIGYF1	-0.842336	0.000955387
SCAF1	0.643077	0.00123749	ADSL	-0.801215	0.00123749	FAM49B	0.689802	0.000955387	TARBP1	-0.839921	0.000955387
CAPN7	0.632996	0.00123749	MSH3	-0.79354	0.00123749	GRWD1	0.665506	0.000955387	CCAR2	-0.837884	0.000955387
GPRIN1	0.630909	0.00123749	PYCR1	-0.791597	0.00123749	FXR2	0.649009	0.000955387	TJAP1	-0.835581	0.000955387
RAB7A	0.629734	0.00123749	RUFY2	-0.790205	0.00123749	CEP97	0.644419	0.000955387	PRRC2B	-0.823448	0.000955387
GABPA	0.619551	0.00123749	USP28	-0.788982	0.00123749	PIP4K2B	0.63949	0.000955387	TIA1	-0.821058	0.000955387
GDAP1	0.618724	0.00123749	COBLL1	-0.783734	0.00123749	NEK7	0.638378	0.000955387	KMT2B	-0.817352	0.000955387
UAP1	0.615406	0.00123749	NUFIP2	-0.779798	0.00123749	METAP2	0.635928	0.000955387	NAGK	-0.811527	0.000955387
GAN	0.600821	0.00123749	DIAPH1	-0.774961	0.00123749	GNL2	0.629612	0.000955387	CHMP7	-0.803299	0.000955387
KLC2	0.595846	0.00123749	UBAP2	-0.771294	0.00123749	STMN1	0.625365	0.000955387	WBP11	-0.801783	0.000955387
GOLGA1	0.581233	0.00123749	PC	-0.770834	0.00123749	CAMSAP2	0.619983	0.000955387	OBSL1	-0.793869	0.000955387
CDT1	0.58044	0.00123749	NF2	-0.768047	0.00123749	SON	0.616489	0.000955387	EFNB1	-0.791716	0.000955387
SPATA5L1	0.577023	0.00123749	FLOT1	-0.765333	0.00123749	SPTY2D1	0.611553	0.000955387	MAPKAPK2	-0.778515	0.000955387
AURKA	0.576455	0.00123749	PARP1	-0.765111	0.00123749	RSRC2	0.609721	0.000955387	ZC3HAV1L	-0.77259	0.000955387
TBL1XR1	0.575052	0.00123749	MAVS	-0.762475	0.00123749	LTV1	0.594039	0.000955387	DCAF6	-0.766672	0.000955387
RIF1	0.572276	0.00123749	RREB1	-0.760502	0.00123749	TACC3	0.591181	0.000955387	PHF8	-0.766464	0.000955387
DDX10	0.568882	0.00123749	PHF8	-0.75818	0.00123749	ERLEC1	0.590703	0.000955387	PPT1	-0.766383	0.000955387
NFKB2	0.564516	0.00123749	TM9SF4	-0.752125	0.00123749	SMNDC1	0.585784	0.000955387	FLOT1	-0.764221	0.000955387
ANKLE2	0.564275	0.00123749	CLASP2	-0.7501	0.00123749	SRPR	0.573117	0.000955387	PEX5	-0.757235	0.000955387
ORC1	0.56018	0.00123749	TIA1	-0.744301	0.00123749	TMA16	0.567806	0.000955387	NUFIP2	-0.745593	0.000955387
QRSL1	0.559793	0.00123749	BRCC3	-0.737773	0.00123749	CASK	0.563278	0.000955387	RAB11FIP5	-0.743036	0.000955387
PBK	0.55916	0.00123749	NLRX1	-0.736206	0.00123749	ECD	0.55476	0.000955387	FNDC3B	-0.742564	0.000955387
METTL16	0.557433	0.00123749	ISCA2	-0.728834	0.00123749	IRF2BP2	0.552385	0.000955387	CDK2	-0.737784	0.000955387
OXCT1	0.550519	0.00123749	CHMP7	-0.724695	0.00123749	NUSAP1	0.54971	0.000955387	TRIOBP	-0.734036	0.000955387
SON	0.544624	0.00123749	FBXO7	-0.722038	0.00123749	PBK	0.547456	0.000955387	TMEM43	-0.728317	0.000955387
YTHDF3	0.539561	0.00123749	CCNB2	-0.712308	0.00123749	SNUPN	0.537692	0.000955387	NUP214	-0.722839	0.000955387
GDI1	0.536249	0.00123749	C5orf22	-0.700841	0.00123749	DYNC1LI2	0.536726	0.000955387	PTGFRN	-0.719909	0.000955387
RFX5	0.533533	0.00123749	FAM175B	-0.690983	0.00123749	GOLGA1	0.534977	0.000955387	AP5Z1	-0.719569	0.000955387
SLK	0.527319	0.00123749	ADRBK1	-0.687508	0.00123749	RBM19	0.534326	0.000955387	PXDN	-0.717391	0.000955387
RB1CC1	0.526586	0.00123749	ZNF280C	-0.684863	0.00123749	ESYT2	0.531457	0.000955387	QKI	-0.714121	0.000955387
LSR	0.524995	0.00123749	FOXO3	-0.682855	0.00123749	DDX18	0.524857	0.000955387	YWHAH	-0.711192	0.000955387
ANAPC2	0.524875	0.00123749	NUMBL	-0.682834	0.00123749	WRAP53	0.524256	0.000955387	BIN1	-0.711077	0.000955387
MAP4K4	0.5243	0.00123749	SAMHD1	-0.679648	0.00123749	LSR	0.519556	0.000955387	AMBRA1	-0.70958	0.000955387
HSP90AA1	0.52021	0.00123749	NUP214	-0.678876	0.00123749	CLUH	0.519047	0.000955387	SCLY	-0.705733	0.000955387
ESYT2	0.519104	0.00123749	PPFIBP1	-0.67851	0.00123749	TCEB3	0.516533	0.000955387	TNKS1BP1	-0.705534	0.000955387
BCLAF1	0.515942	0.00123749	PLEKHA7	-0.67427	0.00123749	GPRIN1	0.515935	0.000955387	CDKAL1	-0.703106	0.000955387
PRPF4B	0.511838	0.00123749	SEP9	-0.674252	0.00123749	MED4	0.51438	0.000955387	AKR1B1	-0.688164	0.000955387
PRC1	0.507545	0.00123749	ESCO2	-0.673586	0.00123749	IQSEC1	0.51421	0.000955387	NAPA	-0.687574	0.000955387
STUB1	0.50695	0.00123749	FAM65A	-0.657819	0.00123749	SLK	0.513988	0.000955387	PTPN23	-0.68748	0.000955387
IREB2	0.501964	0.00123749	TTF2	-0.65331	0.00123749	FOXK1	0.510759	0.000955387	AHNAK	-0.686303	0.000955387
CPD	0.498935	0.00123749	SRC	-0.650497	0.00123749	KCTD12	0.509271	0.000955387	DIAPH1	-0.685598	0.000955387
TPD52L2	0.49825	0.00123749	C9orf114	-0.648737	0.00123749	SBF1	0.507648	0.000955387	ZNF280C	-0.683241	0.000955387
PLS3	0.49397	0.00123749	PTGFRN	-0.638033	0.00123749	ERCC6L	0.498341	0.000955387	SEP9	-0.683114	0.000955387
WAPAL	0.493077	0.00123749	DHFR	-0.638013	0.00123749	VBP1	0.493496	0.000955387	CC2D1A	-0.681372	0.000955387
LRRC8A	0.484261	0.00123749	POLDIP2	-0.636396	0.00123749	PTPN13	0.490616	0.000955387	MTR	-0.679878	0.000955387
PTPN13	0.483686	0.00123749	ITPA	-0.631478	0.00123749	PFDN2	0.489638	0.000955387	ADSL	-0.678552	0.000955387
G3BP2	0.479896	0.00123749	TNKS1BP1	-0.631253	0.00123749	PATL1	0.482873	0.000955387	RECQL5	-0.676908	0.000955387
MTAP	0.477956	0.00123749	PDHX	-0.629685	0.00123749	RACGAP1	0.47477	0.000955387	ACADSB	-0.670642	0.000955387
DDX18	0.468753	0.00123749	CEP250	-0.624283	0.00123749	BCCIP	0.466384	0.000955387	FHL2	-0.664202	0.000955387
SBF1	0.461774	0.00123749	L3HYPDH	-0.621427	0.00123749	DNAJC3	0.461972	0.000955387	POLDIP2	-0.663386	0.000955387
GOLGA4	0.458915	0.00123749	AMBRA1	-0.616033	0.00123749	TCOF1	0.461612	0.000955387	BRCC3	-0.661997	0.000955387
SLC3A2	0.450787	0.00123749	PLOD1	-0.615849	0.00123749	ASUN	0.461114	0.000955387	FAM175B	-0.65586	0.000955387
PGM1	0.450556	0.00123749	MAP2K3	-0.611518	0.00123749	DNAJA1	0.45664	0.000955387	CBFB	-0.653203	0.000955387
EEA1	0.443762	0.00123749	NCSTN	-0.610874	0.00123749	DDX5	0.453875	0.000955387	ADCK3	-0.648058	0.000955387
KLC1	0.413932	0.00123749	PML	-0.610562	0.00123749	SCAF1	0.4517	0.000955387	ATP13A1	-0.646112	0.000955387
PPP4R1	0.407602	0.00123749	RAB11FIP5	-0.604536	0.00123749	RPF2	0.44535	0.000955387	PNPO	-0.645778	0.000955387
PRPF4	0.404603	0.00123749	AHCYL1	-0.60248	0.00123749	WHSC1	0.445038	0.000955387	ILK	-0.645598	0.000955387
CHERP	0.401587	0.00123749	LIMS1	-0.60105	0.00123749	WDR70	0.442589	0.000955387	INPPL1	-0.643438	0.000955387
U2SURP	0.401361	0.00123749	VPS39	-0.600534	0.00123749	PPIL4	0.440972	0.000955387	LCMT1	-0.641596	0.000955387
PNN	0.400685	0.00123749	GTPBP1	-0.596503	0.00123749	DHX16	0.439472	0.000955387	TBC1D13	-0.632949	0.000955387
IDH3A	0.399435	0.00123749	CTNND1	-0.594469	0.00123749	RIF1	0.436316	0.000955387	LMO7	-0.631231	0.000955387
EIF5B	0.39869	0.00123749	DST	-0.59321	0.00123749	CHERP	0.436025	0.000955387	AP1M1	-0.623898	0.000955387
ECD	0.395514	0.00123749	SH3PXD2B	-0.592878	0.00123749	PRPF4	0.435259	0.000955387	AP1M1;MUC16	-0.623898	0.000955387
HAUS6	0.390904	0.00123749	CHORDC1	-0.591943	0.00123749	GINS3	0.43332	0.000955387	NOTCH2	-0.620081	0.000955387
EIF3B	0.388572	0.00123749	AP1M1	-0.584013	0.00123749	RNGTT	0.432877	0.000955387	DUSP3	-0.61979	0.000955387
HEATR2	0.384621	0.00123749	CNBP	-0.58377	0.00123749	ESF1	0.431849	0.000955387	GIT2	-0.618941	0.000955387
BPTF	0.382453	0.00123749	STAU2	-0.581382	0.00123749	CRK	0.431802	0.000955387	METTL3	-0.618357	0.000955387
STAG2	0.375706	0.00123749	HNRNPA0	-0.578873	0.00123749	ABT1	0.427809	0.000955387	HLA-A	-0.617146	0.000955387
HK2	0.374897	0.00123749	COLGALT1	-0.574934	0.00123749	KIF23	0.424039	0.000955387	SH3BP1	-0.616954	0.000955387
TRIP10	0.370958	0.00123749	ATG2A	-0.571655	0.00123749	SLC3A2	0.422164	0.000955387	NUP153	-0.615001	0.000955387
CALD1	0.366015	0.00123749	SNX17	-0.570128	0.00123749	COIL	0.421502	0.000955387	PREB	-0.614386	0.000955387
DHX16	0.35961	0.00123749	VASP	-0.563421	0.00123749	WDR48	0.421291	0.000955387	CEP250	-0.613143	0.000955387
DNAJC3	0.35917	0.00123749	NUMB	-0.562614	0.00123749	STRN3	0.415688	0.000955387	ARAF	-0.607117	0.000955387
PKM	0.357591	0.00123749	EVPL	-0.558921	0.00123749	SCAF11	0.413697	0.000955387	SMARCA2	-0.60636	0.000955387
HSP90B1	0.341114	0.00123749	NEFL	-0.557448	0.00123749	NCOR1	0.408859	0.000955387	SEC16A	-0.604823	0.000955387
LONP1	0.340782	0.00123749	PPP1R12C	-0.553385	0.00123749	KPNA2	0.406444	0.000955387	ITPA	-0.604266	0.000955387
CAST	0.340688	0.00123749	CASKIN2	-0.553182	0.00123749	SPATA5L1	0.402068	0.000955387	HECTD4	-0.601388	0.000955387
ESF1	0.33396	0.00123749	FNDC3A	-0.551146	0.00123749	TXLNG	0.400382	0.000955387	WDR59	-0.590535	0.000955387
ERCC6L	0.325091	0.00123749	FECH	-0.550886	0.00123749	SGTA	0.399874	0.000955387	TTF2	-0.589446	0.000955387
DHX30	0.317014	0.00123749	DDX21	-0.548279	0.00123749	BYSL	0.394139	0.000955387	PARP1	-0.588452	0.000955387
KIF5B	0.314401	0.00123749	OXSR1	-0.546165	0.00123749	BCLAF1	0.392146	0.000955387	CBL	-0.5872	0.000955387
EPB41L1	0.308063	0.00123749	PRKAR2A	-0.54454	0.00123749	HNRNPD	0.38346	0.000955387	YOD1	-0.585003	0.000955387
TARS	0.307211	0.00123749	PALLD	-0.541137	0.00123749	PLS3	0.38328	0.000955387	LASP1	-0.580841	0.000955387
MYH10	0.301713	0.00123749	SQSTM1	-0.540317	0.00123749	RRS1	0.382165	0.000955387	PDHX	-0.578834	0.000955387
CIRBP	1.02838	0.00211867	SEP6	-0.538949	0.00123749	TAF4	0.381754	0.000955387	RBM5	-0.577761	0.000955387
C8orf33	0.824409	0.00211867	MTA2	-0.538089	0.00123749	MAT2A	0.381558	0.000955387	SMARCC2	-0.574499	0.000955387
CKAP2L	0.571273	0.00211867	SMARCC2	-0.538005	0.00123749	STRBP	0.381492	0.000955387	HGS	-0.574394	0.000955387
COIL	0.554373	0.00211867	EP300	-0.532592	0.00123749	GARS	0.380556	0.000955387	PI4KA	-0.571607	0.000955387
SREK1	0.516599	0.00211867	TNIP1	-0.531657	0.00123749	EEA1	0.379204	0.000955387	TOP3A	-0.570581	0.000955387
LNPEP	0.461818	0.00211867	NOP2	-0.516972	0.00123749	GOLGA4	0.372671	0.000955387	RPUSD3	-0.567024	0.000955387
SPTLC2	0.445253	0.00211867	AKR1B1	-0.506895	0.00123749	KIF11	0.366434	0.000955387	SMARCA1	-0.56471	0.000955387
MGME1	0.431959	0.00211867	EPS15	-0.506718	0.00123749	TFRC	0.366261	0.000955387	VAT1	-0.558426	0.000955387
DDX59	0.415045	0.00211867	SPECC1	-0.506546	0.00123749	EIF5B	0.361494	0.000955387	GCLM	-0.55312	0.000955387
NHLRC2	0.410711	0.00211867	ATRX	-0.496138	0.00123749	PNN	0.35669	0.000955387	NAV1	-0.552141	0.000955387
SNAPC4	0.400764	0.00211867	DPF2	-0.492891	0.00123749	STRAP	0.355954	0.000955387	PDPR	-0.542281	0.000955387
RBM26	0.38637	0.00211867	ILK	-0.491196	0.00123749	ILKAP	0.355872	0.000955387	MMS19	-0.542238	0.000955387
SMS	0.383966	0.00211867	LASP1	-0.490247	0.00123749	SPATA5	0.355827	0.000955387	HGH1	-0.530563	0.000955387
SCAF11	0.379845	0.00211867	ALDOA	-0.489359	0.00123749	GTF2B	0.349429	0.000955387	USP19	-0.529668	0.000955387
TPM1	0.340858	0.00211867	CEP170B	-0.472553	0.00123749	FAM98B	0.346814	0.000955387	HIBCH	-0.520052	0.000955387
STK3	0.310325	0.00211867	SUPT16H	-0.466866	0.00123749	MKI67	0.343652	0.000955387	ZMYM3	-0.519352	0.000955387
SLC27A2	0.309113	0.00211867	MMS19	-0.463448	0.00123749	SPEN	0.341156	0.000955387	MKL2	-0.518739	0.000955387
RTCB	0.307346	0.00211867	PRR14L	-0.45857	0.00123749	CAPRIN1	0.339665	0.000955387	ARID1A	-0.518125	0.000955387
PTPN11	0.304038	0.00211867	MCM2	-0.455892	0.00123749	STAT1	0.338205	0.000955387	PEX19	-0.516749	0.000955387
PTS	1.46789	0.00292449	GSR	-0.455808	0.00123749	PUF60	0.335876	0.000955387	MAVS	-0.516724	0.000955387
FAM195B	1.42934	0.00292449	CEP85	-0.449987	0.00123749	TARS	0.333831	0.000955387	LPP	-0.515469	0.000955387
CENPH	0.99277	0.00292449	CHD3	-0.446566	0.00123749	HSP90AA1	0.33328	0.000955387	EHBP1	-0.514659	0.000955387
WDR54	0.917105	0.00292449	ALDOC	-0.445137	0.00123749	RBM26	0.329816	0.000955387	NCKIPSD	-0.514474	0.000955387
COMMD5	0.830181	0.00292449	ACSL4	-0.441589	0.00123749	LUC7L2	0.327965	0.000955387	HACL1	-0.513656	0.000955387
GRPEL2	0.747148	0.00292449	VAV2	-0.439642	0.00123749	PRPF4B	0.320549	0.000955387	PKN2	-0.511867	0.000955387
INPP4A	0.664443	0.00292449	RNF213	-0.436195	0.00123749	EIF3B	0.316558	0.000955387	NOP2	-0.511626	0.000955387
CNOT7	0.60286	0.00292449	MCM7	-0.43573	0.00123749	MPRIP	0.316406	0.000955387	DSP	-0.511575	0.000955387
STRN3	0.473912	0.00292449	ARFGEF2	-0.433592	0.00123749	KLC2	0.308643	0.000955387	VWA8	-0.510787	0.000955387
MRPL45	0.449653	0.00292449	VCL	-0.432019	0.00123749	RFC1	0.308088	0.000955387	TRIP12	-0.509901	0.000955387
GTF2F2	0.416908	0.00292449	RUFY1	-0.431508	0.00123749	HSPA1A	0.302773	0.000955387	RSBN1	-0.506964	0.000955387
TERF2IP	0.355435	0.00292449	EFTUD2	-0.431205	0.00123749	PPID	0.302019	0.000955387	CUL5	-0.506634	0.000955387
SRPR	0.341343	0.00292449	PKN2	-0.429362	0.00123749	TGOLN2	0.899456	0.000955387	PDCD4	-0.50583	0.000955387
STAT1	0.321361	0.00292449	DDX19A	-0.427065	0.00123749	CENPH	0.782907	0.000955387	VASP	-0.504853	0.000955387
HMGCS1	0.319296	0.00292449	MCM5	-0.42514	0.00123749	SPG21	0.755048	0.000955387	MYO1C	-0.502662	0.000955387
UBE3A	0.307412	0.00292449	TXLNA	-0.418	0.00123749	ZWINT	0.728326	0.000955387	PREPL	-0.502453	0.000955387
NKRF	0.301891	0.00292449	RAI1	-0.415059	0.00123749	SPTLC2	0.705799	0.000955387	MYO1D	-0.501246	0.000955387
WASF3	1.11837	0.0037041	MYH14	-0.414698	0.00123749	UBE2T	0.618969	0.000955387	OXSR1	-0.500877	0.000955387
DCK	0.648932	0.0037041	CCDC22	-0.414129	0.00123749	PTRH2	0.614366	0.000955387	RSF1	-0.499436	0.000955387
RAPH1	0.593723	0.0037041	SEC16A	-0.411264	0.00123749	ACBD6	0.597348	0.000955387	GCN1L1	-0.499013	0.000955387
QSOX2	0.497826	0.0037041	N4BP1	-0.409316	0.00123749	ZMPSTE24	0.59502	0.000955387	NUP88	-0.498563	0.000955387
TRMT2A	0.461114	0.0037041	PPP1R13L	-0.408997	0.00123749	CDT1	0.587443	0.000955387	PML	-0.497604	0.000955387
AGO1;AGO4	0.446393	0.0037041	MDN1	-0.405799	0.00123749	H1FX	0.507291	0.000955387	PRKRA	-0.497341	0.000955387
LARP4B	0.337036	0.0037041	EPPK1	-0.404522	0.00123749	MAP2K4	0.500963	0.00165366	KMT2D	-0.492736	0.000955387
NCOA3	0.333785	0.0037041	AKAP13	-0.403804	0.00123749	LSG1	0.499128	0.00165366	LIG3	-0.492014	0.000955387
RFXAP	0.994469	0.00436993	UNC45A	-0.403504	0.00123749	ARHGEF18	0.496027	0.00165366	GTPBP1	-0.491728	0.000955387
ISOC1	0.760006	0.00436993	HSPB1	-0.402558	0.00123749	PFDN6	0.469816	0.00165366	MID1	-0.489447	0.000955387
POLR3F	0.714367	0.00436993	NUP88	-0.40143	0.00123749	SLC4A7	0.465229	0.00165366	FDXR	-0.488384	0.000955387
PTPRJ	0.622878	0.00436993	ANK3	-0.400641	0.00123749	RB1CC1	0.452774	0.00165366	ADD3	-0.48768	0.000955387
PTRH2	0.569948	0.00436993	IDH1	-0.396905	0.00123749	UFD1L	0.449011	0.00165366	AK4	-0.487457	0.000955387
TRUB1	0.480802	0.00436993	MCM6	-0.396298	0.00123749	ZBTB11	0.436798	0.00165366	POLR3B	-0.487445	0.000955387
FAM3C	0.462236	0.00436993	PTPN23	-0.396175	0.00123749	TRNT1	0.41192	0.00165366	MCM7	-0.486557	0.000955387
GINS3	0.459271	0.00436993	EPS8	-0.396147	0.00123749	MAPRE3	0.373658	0.00165366	CHD1L	-0.486186	0.000955387
REPS1	0.375716	0.00436993	METTL13	-0.395841	0.00123749	DDX47	0.373224	0.00165366	MCM5	-0.484874	0.000955387
MCAT	0.365494	0.00436993	ARID1A	-0.391569	0.00123749	TBC1D10B	0.369935	0.00165366	AMOT	-0.483765	0.000955387
PPID	0.339913	0.00436993	PXN	-0.386921	0.00123749	LUC7L	0.347846	0.00165366	PALLD	-0.481509	0.000955387
CLMN	0.825897	0.00505664	TES	-0.38473	0.00123749	BLMH	0.345119	0.00165366	MCM6	-0.477298	0.000955387
RSRC2	0.733716	0.00505664	KDM2A	-0.3825	0.00123749	WAPAL	0.325895	0.00165366	SRBD1	-0.476187	0.000955387
UNC119B	0.647268	0.00505664	MCM3	-0.378354	0.00123749	TERF2IP	0.314146	0.00165366	ARHGEF1	-0.473969	0.000955387
QDPR	0.514226	0.00505664	LPP	-0.37373	0.00123749	RBM17	0.311206	0.00165366	ABCF3	-0.469199	0.000955387
NUDCD1	0.388615	0.00505664	ZMYM3	-0.372883	0.00123749	GTF2F1	0.305879	0.00165366	HADH	-0.465274	0.000955387
GPATCH8	0.325409	0.00505664	MCM4	-0.370628	0.00123749	SCNM1	1.3909	0.00165366	RABGGTA	-0.462936	0.000955387
TDRD3	0.40502	0.00577147	HSPA2	-0.368582	0.00123749	NRBF2	1.31545	0.00165366	UBE4A	-0.460785	0.000955387
CCDC86	0.370778	0.00577147	SRCAP	-0.365145	0.00123749	ATP6AP1	0.804403	0.00165366	FECH	-0.460784	0.000955387
CKS2	0.987077	0.00631448	IMPDH2	-0.361669	0.00123749	NSMCE2	0.777143	0.00165366	SPTBN2	-0.460312	0.000955387
BCKDK	0.805237	0.00631448	ACAT1	-0.361012	0.00123749	CDC20	0.762141	0.00165366	NISCH	-0.456731	0.000955387
PSMG3	0.789794	0.00631448	TRIP12	-0.360759	0.00123749	BBX	0.708387	0.00165366	LRSAM1	-0.453626	0.000955387
WDR83	0.625338	0.00631448	KMT2D	-0.36047	0.00123749	RBPJ	0.64136	0.00165366	ACADM	-0.453074	0.000955387
CCNB1	0.531016	0.00631448	SSRP1	-0.360267	0.00123749	TMX3	0.597692	0.00165366	PCK2	-0.452449	0.000955387
LCMT2	0.476691	0.00631448	LSS	-0.353097	0.00123749	TCEB1	0.579785	0.00165366	UBQLN4	-0.45205	0.000955387
LZTFL1	0.464396	0.00631448	ANKFY1	-0.351794	0.00123749	RAB18	0.558842	0.00165366	ZFC3H1	-0.45139	0.000955387
IFT81	0.440602	0.00631448	RDX	-0.346904	0.00123749	BIRC5	0.548953	0.00165366	CHD2	-0.448122	0.000955387
UFD1L	0.407923	0.00631448	FAM120A	-0.34531	0.00123749	PURB	0.483836	0.00228619	RNF213	-0.44604	0.000955387
HCCS	0.344557	0.00631448	ZNF185	-0.342858	0.00123749	URGCP	0.473384	0.00228619	SND1	-0.443858	0.000955387
PLK1	0.341922	0.00631448	MAP4	-0.337684	0.00123749	ARHGDIA	0.470404	0.00228619	ALDH1B1	-0.442298	0.000955387
DYNC2H1	0.327356	0.00631448	ACTN4	-0.337527	0.00123749	DCAF7	0.44686	0.00228619	FYCO1	-0.440666	0.000955387
HBS1L	0.310739	0.00631448	ROCK2	-0.333329	0.00123749	LUC7L3	0.426186	0.00228619	ACOT9	-0.439946	0.000955387
LUC7L2	0.308293	0.00631448	PLXNB2	-0.33275	0.00123749	STK3	0.41116	0.00228619	PRDX3	-0.439765	0.000955387
CSTF3	0.305535	0.00631448	TPM4	-0.328419	0.00123749	SREK1	0.399286	0.00228619	SF3A2	-0.435631	0.000955387
USP42	0.674634	0.00694361	UGDH	-0.325883	0.00123749	CDK13	0.349335	0.00228619	INF2	-0.435121	0.000955387
ARL1	0.616468	0.00694361	PIK3C2A	-0.319212	0.00123749	RNMTL1	0.341314	0.00228619	FAM120A	-0.433346	0.000955387
SPG21	0.575014	0.00694361	GPD2	-0.309021	0.00123749	SRSF6	0.326059	0.00228619	CAPN1	-0.431658	0.000955387
AIDA	0.481791	0.00694361	NCOR2	-0.304702	0.00123749	CTBP2	0.320937	0.00228619	DDX42	-0.429154	0.000955387
HDGFRP2	0.401569	0.00694361	SND1	-0.303248	0.00123749	ACAT2	0.309437	0.00228619	ACSL4	-0.428446	0.000955387
HOXC10	0.700106	0.0075284	HOXC13;HOXA13	-1.0237	0.00211867	C1orf112	1.12636	0.00228619	ANK3	-0.424449	0.000955387
SNAP47	0.688793	0.0075284	ALDH6A1	-0.984648	0.00211867	IFT52	0.716324	0.00228619	HERC2	-0.423635	0.000955387
DPCD	0.672392	0.0075284	BRE	-0.751806	0.00211867	GAN	0.630049	0.00228619	LIG1	-0.422579	0.000955387
RTN4IP1	0.501554	0.0075284	CCNT1	-0.726948	0.00211867	WASF3	0.588153	0.00228619	ACAT1	-0.422186	0.000955387
TYSND1	0.47132	0.0075284	EFNB1	-0.698937	0.00211867	SDF4	0.49527	0.00228619	MCM2	-0.420854	0.000955387
UBE2V2	0.447989	0.0075284	ATP11C	-0.679359	0.00211867	HNRNPL	0.455259	0.00228619	ME2	-0.4205	0.000955387
DGKH	0.4281	0.0075284	MTMR1	-0.61361	0.00211867	FAM207A	0.408876	0.00228619	SRCAP	-0.419261	0.000955387
GTF2F1	0.340884	0.0075284	AP5Z1	-0.578606	0.00211867	TNRC6A	0.389241	0.00228619	SHMT1	-0.416375	0.000955387
NAA35	0.303231	0.0075284	HADH	-0.574521	0.00211867	PANK4	0.330959	0.00228619	PGM2	-0.416012	0.000955387
SLC4A2	0.606339	0.00812921	ZNF292	-0.563264	0.00211867	SEC62	0.665862	0.00228619	TSNAX	-0.415497	0.000955387
RNASEH1	0.525364	0.00812921	TTC27	-0.511432	0.00211867	WDR4	0.566862	0.00228619	PPP6R3	-0.412085	0.000955387
PPP2R5E	0.475595	0.00812921	DCBLD2	-0.51031	0.00211867	GMNN	0.483552	0.0029078	MCM3	-0.409246	0.000955387
RBM17	0.323238	0.00812921	NUB1	-0.462136	0.00211867	ZNF787	0.474378	0.0029078	PLCB3	-0.407999	0.000955387
VAMP7	0.788002	0.00872686	PRKRA	-0.425375	0.00211867	DHX40	0.439799	0.0029078	MOV10	-0.407829	0.000955387
SPAG7	0.449897	0.00872686	FDFT1	-0.418522	0.00211867	FGFR1OP	0.413279	0.0029078	ZMYND8	-0.40721	0.000955387
PANK4	0.374488	0.00872686	SMARCA1	-0.370594	0.00211867	PPIE	0.387651	0.0029078	PCNT	-0.406634	0.000955387
ZNF286A	0.775717	0.00932527	SNX4	-0.361278	0.00211867	HDAC2	0.37888	0.0029078	ENO2	-0.40328	0.000955387
ZNF787	0.457251	0.00932527	SBDS	-0.356853	0.00211867	CCDC86	0.373251	0.0029078	UBAP2	-0.401438	0.000955387
FOXK2	0.425895	0.00932527	ASS1	-0.34516	0.00211867	STXBP1	0.362645	0.0029078	ATRX	-0.399895	0.000955387
RNGTT	0.382517	0.00932527	CUL4B	-0.341214	0.00211867	GALNT2	0.36013	0.0029078	COLGALT1	-0.398872	0.000955387
HYI	0.74282	0.0110487	SFN	-0.340919	0.00211867	RRM2	0.348514	0.00346229	POLR3A	-0.398769	0.000955387
LRCH1	0.493234	0.0110487	KIF13B	-0.339218	0.00211867	STAG2	0.311821	0.00346229	ABCD3	-0.393965	0.000955387
PPAT	0.318286	0.0110487	DSC3	-0.333056	0.00211867	UBXN2B	0.846874	0.00346229	PLOD1	-0.393935	0.000955387
ADAM15	0.361129	0.0116336	UBAP2L	-0.325631	0.00211867	GPX4	0.573875	0.00346229	PRKAR2A	-0.393349	0.000955387
ZNHIT2	0.354384	0.0116336	ANXA4	-0.312035	0.00211867	CCDC9	0.522178	0.00346229	VCL	-0.389929	0.000955387
GFM2	0.31514	0.0116336	ATXN2L	-0.301779	0.00211867	KTI12	0.430385	0.00346229	SBDS	-0.389109	0.000955387
MTF2	0.743964	0.0121839	MAGED1	-0.986516	0.00292449	TCEB2	0.416664	0.00346229	CHD3	-0.384496	0.000955387
ANKRD16	0.462797	0.0121839	PRDX3	-0.571854	0.00292449	ALYREF	0.388446	0.00346229	SRRM2	-0.384492	0.000955387
PHF6	0.443213	0.0121839	AHDC1	-0.534799	0.00292449	RPTOR	0.372237	0.00346229	MYCBP2	-0.382686	0.000955387
HLA-B	0.415164	0.0121839	PPIL2	-0.490707	0.00292449	PDCL3	0.370847	0.00346229	PLEKHA5	-0.381123	0.000955387
TNFRSF10B	0.557595	0.0126236	ATL3	-0.451895	0.00292449	SMEK1	0.35323	0.00346229	AKAP13	-0.377757	0.000955387
TLK1	0.523664	0.0126236	ELAVL1	-0.397131	0.00292449	DGCR14	0.333979	0.00346229	CKAP4	-0.37618	0.000955387
C12orf10	0.370947	0.0126236	EEF1D	-0.383781	0.00292449	ZNHIT2	0.305753	0.00346229	DDX19B	-0.374538	0.000955387
CAPZA1	0.331889	0.0126236	TOR1AIP2	-0.373283	0.00292449	ZBTB7A	1.02691	0.0040258	DCP1A	-0.374461	0.000955387
NCEH1	0.359029	0.013211	PDLIM7	-0.367773	0.00292449	REXO1	0.771103	0.0040258	TXLNA	-0.374366	0.000955387
NUSAP1	0.357482	0.013211	HECTD3	-0.362406	0.00292449	UNC119B	0.601277	0.0040258	FAM21C	-0.372355	0.000955387
C12orf57	0.639216	0.0137128	ALDH3A2	-0.362245	0.00292449	LPHN2	0.567663	0.0040258	IGF2BP3	-0.371207	0.000955387
POLR3C	0.445215	0.0137128	PSME2	-0.359835	0.00292449	CLSPN	0.552142	0.0040258	DDX19A	-0.370487	0.000955387
EAF1	0.759055	0.0141764	ALDH2	-0.346196	0.00292449	PHC3	0.534264	0.0040258	BAZ2A	-0.369396	0.000955387
STXBP1	0.708207	0.0141764	GATAD2B	-0.315698	0.00292449	C8orf33	0.441947	0.0040258	ASPSCR1	-0.363861	0.000955387
BLMH	0.645967	0.0141764	CDCA7	-0.912319	0.0037041	DOHH	0.362771	0.0040258	AKAP9	-0.361745	0.000955387
PPCDC	0.617443	0.0141764	RSBN1	-0.88829	0.0037041	ZCCHC3	0.360867	0.0040258	MDN1	-0.360464	0.000955387
FAM195A	0.604736	0.0141764	KIF18B	-0.681602	0.0037041	THNSL1	0.356724	0.0040258	FNDC3A	-0.358322	0.000955387
GAA	0.593229	0.0141764	AMOT	-0.62071	0.0037041	METTL16	0.350425	0.0040258	GSS	-0.356577	0.000955387
EPHB4	0.345829	0.0141764	GSTCD	-0.580892	0.0037041	MTAP	0.308986	0.0040258	GPD2	-0.355142	0.000955387
PAPD5	0.459189	0.0146688	PPP6C	-0.558471	0.0037041	C12orf45	0.68648	0.00454021	ALDH7A1	-0.35469	0.000955387
PPP1R9B	0.302781	0.0146688	SYNRG	-0.336699	0.0037041	PPP2R5E	0.541088	0.00454021	CHTF18	-0.35152	0.000955387
JUN	0.787942	0.0150817	AP3D1	-0.302893	0.0037041	ZFP91	0.475134	0.00454021	SEP6	-0.350165	0.000955387
IGSF8	0.430484	0.0150817	RAB5B	-0.663023	0.00436993	COG2	0.435042	0.00454021	MCM4	-0.348742	0.000955387
GEMIN7	0.786747	0.015553	CRTC2	-0.605612	0.00436993	AAMP	0.347143	0.00454021	BCOR	-0.347524	0.000955387
SLC39A6	0.550615	0.015553	SUFU	-0.553961	0.00436993	SMARCAD1	0.330163	0.00454021	STAT3	-0.346819	0.000955387
IAH1	0.542386	0.015553	OTUD5	-0.547802	0.00436993	XXYLT1	0.684087	0.00454021	CDK9	-0.345322	0.000955387
ZBTB11	0.345638	0.015553	SDCBP	-0.469143	0.00436993	2019-09-10	0.63276	0.00454021	EEF1A2	-0.344491	0.000955387
DPH6	0.596383	0.0160583	HOOK2	-0.411904	0.00436993	RNF220	0.508787	0.00454021	RNF214	-0.342639	0.000955387
SMARCAD1	0.320305	0.0160583	LRRC41	-0.410542	0.00436993	PLK1	0.407449	0.00454021	UBE4B	-0.342074	0.000955387
NME7	0.484213	0.0165564	PIP5K1A	-0.377864	0.00436993	MKLN1	0.375583	0.00454021	ACTN4	-0.339601	0.000955387
MMADHC	0.472335	0.0165564	COASY	-0.363338	0.00436993	AGAP3	0.366873	0.00454021	TRIM25	-0.339554	0.000955387
MTMR2	0.340772	0.0165564	DBNL	-0.356769	0.00436993	AKAP8L	0.323826	0.00504858	DBNL	-0.335369	0.000955387
LATS1	0.477361	0.017093	MPP7	-0.342068	0.00436993	DDX49	0.684488	0.00504858	ANXA11	-0.33481	0.000955387
THNSL1	0.400049	0.017578	KMT2B	-0.609949	0.00505664	WBSCR22	0.598269	0.00504858	TUBB2A	-0.329265	0.000955387
PPP3CA	0.348283	0.017578	GGA2	-0.569185	0.00505664	QRSL1	0.404943	0.00504858	ANKFY1	-0.326759	0.000955387
TGOLN2	0.346751	0.0179458	MKL1	-0.456072	0.00505664	SNAPC4	0.562697	0.00504858	UNC45A	-0.322684	0.000955387
FGFR1OP	0.428221	0.0184152	ARAF	-0.444059	0.00505664	AGO1;AGO4	0.344546	0.00504858	PUS7	-0.320435	0.000955387
GATC	0.573659	0.0188294	NCOA7	-0.381736	0.00505664	CWF19L2	0.341651	0.00555944	CTNND1	-0.31995	0.000955387
PTRHD1	0.449361	0.0188294	BRCA1	-0.359069	0.00505664	WEE1	0.811287	0.00555944	GRIPAP1	-0.317163	0.000955387
SMNDC1	0.482354	0.0193513	USP19	-0.318087	0.00505664	HDAC4	0.689679	0.00555944	UGDH	-0.31613	0.000955387
SNX16	0.462023	0.0193513	BIN1	-0.784073	0.00577147	LRRC8A	0.561985	0.00555944	CLINT1	-0.315335	0.000955387
WDR60	0.588701	0.0197683	LCMT1	-0.546175	0.00577147	MOCS2	0.550329	0.00555944	ZNF318	-0.314386	0.000955387
SECISBP2L	0.504217	0.0201613	PKMYT1	-0.527066	0.00577147	RBMX2	0.500736	0.00555944	AP1B1	-0.308684	0.000955387
NRDE2	0.477664	0.0201613	VPS26B	-0.501568	0.00577147	XPA	0.492341	0.00555944	POLD1	-0.305739	0.000955387
SEL1L	0.373327	0.0201613	NAGK	-0.471282	0.00577147	ZCCHC6	0.3666	0.00611248	TMEM109	-1.66341	0.00165366
PPP3R1	0.570284	0.0206158	PEX19	-0.427053	0.00577147	XRCC3	0.550505	0.00611248	RBM47	-1.32226	0.00165366
STX3	0.468084	0.0206158	HLA-C	-0.415762	0.00577147	GINS1	0.467619	0.00611248	NF2	-0.972159	0.00165366
ARFIP1	0.302899	0.0210301	WDR6	-0.395641	0.00577147	PPP2R2D	0.434469	0.00664029	ZFYVE19	-0.894947	0.00165366
CDKN2AIP	0.302671	0.0210301	ABI2	-0.650321	0.00631448	KIF1B	0.347405	0.00664029	C15orf39	-0.849046	0.00165366
TBC1D10B	0.301462	0.0210301	NARF	-0.557875	0.00631448	PAK4	0.343363	0.00664029	FBLIM1	-0.843989	0.00165366
TERF2	0.349896	0.0214737	RECQL5	-0.497183	0.00631448	RAP1A	0.326916	0.00710436	RNF123	-0.807597	0.00165366
COL4A3BP	0.333252	0.0214737	MCM10	-0.4088	0.00631448	ZNF622	0.305399	0.00710436	MLLT1	-0.761901	0.00165366
SMYD2	0.656756	0.0218762	EXD2	-0.408102	0.00631448	HDGFRP2	0.300446	0.00710436	CCNT1	-0.662219	0.00165366
REXO1	0.565364	0.0218762	AMFR	-0.397696	0.00631448	KCTD5	0.63257	0.00710436	RPIA	-0.659897	0.00165366
TMA16	0.633707	0.0223091	EFHD2	-0.382979	0.00631448	RBFOX2	0.497598	0.00710436	MAP2K6	-0.633724	0.00165366
TRUB2	0.419506	0.0223091	CLINT1	-0.309166	0.00631448	PFDN5	0.456427	0.00710436	ADRBK1	-0.6273	0.00165366
MED26	0.443068	0.022774	ZNF362	-0.796207	0.00694361	RBM42	0.400481	0.00710436	AP3S2;ARPIN	-0.605304	0.00165366
RNF220	0.555763	0.0231977	ATF7IP	-0.343852	0.00694361	GMFB	0.323357	0.00710436	ISCA2	-0.601916	0.00165366
C10orf88	0.554266	0.0231977	ATAD2B	-0.332864	0.00694361	RSL24D1	0.669523	0.00752095	SEPHS2	-0.593794	0.00165366
ERLEC1	0.527505	0.0231977	BCOR	-0.318202	0.00694361	ORC6	0.651618	0.00752095	PPP6C	-0.590975	0.00165366
PIBF1	0.349176	0.0241271	LZTS2	-0.527832	0.0075284	GINS2	0.463194	0.00752095	UBXN4	-0.589909	0.00165366
RBPJ	0.724454	0.024577	SMARCD1	-0.447168	0.0075284	MORF4L1	0.453768	0.00752095	KIF20B	-0.570623	0.00165366
TRMT112	0.536865	0.024577	CDK6	-0.413037	0.0075284	APLP2	0.449709	0.00752095	IKBKB	-0.55674	0.00165366
RANGRF	0.599471	0.0250233	METTL3	-0.356182	0.0075284	WDR77	0.40182	0.00752095	LIMS1	-0.52388	0.00165366
LUC7L3	0.343023	0.0254459	GLRX	-0.701689	0.00812921	VPS4A	0.301262	0.00752095	UAP1L1	-0.501257	0.00165366
PTGR2	0.425596	0.0259053	FADS1	-0.51491	0.00812921	MAD2L1	0.633719	0.00752095	METTL13	-0.480036	0.00165366
JMJD6	0.337952	0.0259053	MAML1	-0.485251	0.00812921	VWA9	0.365305	0.00798084	CEP41	-0.461207	0.00165366
ARL3	0.4066	0.0262381	ACADSB	-0.43235	0.00812921	FAM115A	0.353346	0.00798084	PRR12	-0.431053	0.00165366
KANSL1	0.39069	0.0262381	CROT	-0.400666	0.00812921	MNAT1	0.337063	0.00798084	GRHPR	-0.425885	0.00165366
PRKD2	0.356202	0.0262381	MAP1B	-0.599157	0.00872686	CCDC94	0.32754	0.00798084	DCAF8	-0.410091	0.00165366
HABP4	0.476572	0.0271814	PREB	-0.456694	0.00872686	MKRN1	0.801876	0.00798084	NUMB	-0.40263	0.00165366
RRN3	0.426831	0.0271814	RSU1	-0.418031	0.00872686	SMN1	0.39994	0.00841935	TONSL	-0.359561	0.00165366
ISCA1	0.730047	0.0280507	ME2	-0.307091	0.00872686	BUD31	0.35288	0.00841935	MSH3	-0.351962	0.00165366
ASF1A	0.605745	0.0280507	TRIM47	-0.32173	0.00932527	TFB2M	0.349273	0.00841935	DHFR	-0.349621	0.00165366
TUT1	0.345008	0.0285138	NMRAL1	-0.582155	0.00991785	BUB3	0.300996	0.00841935	TES	-0.335882	0.00165366
CLUAP1	0.823543	0.0289525	PNPO	-0.445925	0.00991785	PIAS4	0.6421	0.00841935	CHORDC1	-0.333096	0.00165366
SGOL2	0.368376	0.0289525	ABCD3	-0.309306	0.00991785	GATC	0.511022	0.00841935	SRGAP2	-0.317858	0.00165366
RPP40	0.424756	0.029411	PAPOLG	-0.534186	0.0105066	SRSF11	0.334698	0.00841935	TARS2	-0.310994	0.00165366
UBE2G1	0.53722	0.0301605	HIBCH	-0.390033	0.0105066	CNOT7	0.500582	0.00881119	RBBP9	-0.640916	0.00228619
IQSEC1	0.51005	0.0301605	HLA-A	-0.32917	0.0110487	C5orf22	0.419243	0.00881119	NFATC2IP	-0.573755	0.00228619
WDR89	0.49678	0.0301605	PBX1	-0.821772	0.0116336	ACTR5	0.414636	0.00881119	WWP2	-0.529103	0.00228619
LPCAT1	0.462491	0.0301605	L3MBTL3	-0.440766	0.0121839	DCUN1D5	0.375705	0.00881119	ZFAND1	-0.516248	0.00228619
TOMM5	0.514587	0.0308953	PCYOX1	-0.414783	0.0121839	TRAF2	0.370056	0.00881119	AFF4	-0.503404	0.00228619
DCP2	0.478822	0.0308953	TK1	-0.339633	0.0121839	NOP16	0.326117	0.00926574	HECTD3	-0.447355	0.00228619
ZHX3	0.375023	0.0308953	MKL2	-0.324729	0.0121839	SNAPC3	0.826235	0.00926574	GAA	-0.426236	0.00228619
DRAP1	0.433276	0.0312223	PRCP	-0.610668	0.0126236	SSSCA1	0.488594	0.00926574	LSS	-0.424755	0.00228619
RPP30	0.310736	0.0312223	RNF181	-0.52621	0.0126236	GNAI3	0.302445	0.00926574	HAX1	-0.408325	0.00228619
GET4	0.524405	0.0340165	ATF7	-0.498009	0.0126236	C3orf38	0.849803	0.00926574	USP13	-0.375002	0.00228619
WDR4	0.378764	0.0340165	SYAP1	-0.314623	0.013211	TMED9	0.452499	0.0101753	SMARCD1	-0.346749	0.00228619
HMGA2	0.579119	0.034391	ADCK3	-0.525942	0.0137128	CTDSPL2	0.417978	0.0101753	INTS3	-0.341732	0.00228619
TTC9C	0.390487	0.034391	KLHL22	-0.515765	0.0137128	NUBP1	0.32273	0.0101753	KIAA1524	-0.340096	0.00228619
MTFR1L	0.526201	0.0347629	MMAB	-0.429818	0.0137128	STX18	0.37989	0.011014	MICALL1	-0.336855	0.00228619
MBLAC2	0.33864	0.0347629	PIR	-0.406364	0.0137128	CHID1	0.356063	0.011014	IRGQ	-0.326423	0.00228619
NT5DC2	0.423636	0.0351574	DNPEP	-0.325517	0.0141764	AIDA	0.366268	0.011014	MAP7D3	-0.3005	0.00228619
OSCP1	0.776657	0.0355497	EEF2K	-0.354489	0.0146688	TMED10	0.354802	0.011014	SPAG1	-0.70109	0.0029078
CYCS	0.482422	0.0355497	CHMP1A	-0.633798	0.0150817	NSDHL	0.311309	0.011014	FAM83H	-0.680996	0.0029078
MYL6B	0.460546	0.0359397	TTI2	-0.437376	0.0150817	RABGGTB	0.695042	0.011014	PPFIBP1	-0.594519	0.0029078
ERI1	0.424194	0.0359397	EHHADH	-0.34884	0.0150817	MCL1	0.595636	0.0113649	MAP2K3	-0.578207	0.0029078
MTO1	0.442253	0.0366083	ADD1	-0.313917	0.0150817	SLC7A5	0.543438	0.0113649	SERPINB1	-0.55893	0.0029078
AK6;TAF9	0.463088	0.0369909	C15orf57	-0.804806	0.015553	CEP55	0.532558	0.0113649	TMED8	-0.517157	0.0029078
TAF9B	0.3851	0.0396368	ADD3	-0.544854	0.0160583	GEMIN6	0.467512	0.0117876	SLAIN2	-0.458066	0.0029078
EARS2	0.310185	0.0396368	DOCK1	-0.361344	0.0160583	CFDP1	0.405429	0.0117876	SLC25A11	-0.44883	0.0029078
WHSC1	0.307783	0.0396368	RBMS1	-0.650918	0.0165564	BUB1	0.380597	0.0117876	RFX5	-0.418772	0.0029078
CORO1A	0.365336	0.0399749	CSNK1E	-0.43113	0.0165564	RPN2	0.362929	0.0121824	LAMC1	-0.385061	0.0029078
PRPF39	0.475272	0.0407848	YKT6	-0.397703	0.0165564	LMAN2	0.361123	0.0125915	PCCB	-0.378373	0.0029078
C2CD2L	0.391997	0.0419749	CUL5	-0.374506	0.017093	FAM208B	0.300875	0.0125915	ANXA4	-0.369817	0.0029078
KAT2A	0.549183	0.0435314	TMED8	-0.536095	0.017578	PDSS1	0.821235	0.012961	RSU1	-0.363966	0.0029078
CDC123	0.308372	0.0448212	SLC2A1	-0.504523	0.0179458	XRCC4	0.595857	0.012961	TNIK	-0.361532	0.0029078
LEPRE1	0.342682	0.0451005	PPHLN1	-0.480359	0.0179458	GALNT1	0.585585	0.012961	USP36	-0.314931	0.0029078
DDX49	0.330747	0.0457747	CHEK2	-0.465	0.0179458	POGK	0.512364	0.0132113	EPS15	-0.306981	0.0029078
RAB9A	0.402622	0.0459864	AGFG2	-0.430932	0.0179458	CDCA2	0.409235	0.0132113	SPG11	-0.793096	0.00346229
CLK3	0.396458	0.0459864	UBQLN4	-0.354957	0.0179458	NCBP2	0.34178	0.0132113	GSTCD	-0.505404	0.00346229
CDC20	0.3365	0.0463184	CCDC50	-0.395986	0.0184152	ENDOG	0.876802	0.0132113	SPECC1	-0.498065	0.00346229
USP25	0.360947	0.0466487	AMOTL1	-0.378873	0.0184152	ARL1	0.752098	0.0132113	SRC	-0.480537	0.00346229
BCL10	0.400949	0.0476291	OBSL1	-0.317511	0.0184152	RRP36	0.516611	0.0132113	PBX2	-0.433823	0.00346229
PPIF	0.343636	0.0476291	NIP7	-0.487513	0.0188294	NSRP1	0.403109	0.0132113	SH3PXD2B	-0.426301	0.00346229
UBE2M	0.341174	0.0482742	ELMO2	-0.303947	0.0188294	CCDC104	0.360598	0.0132113	PLOD2	-0.414353	0.00346229
GEMIN6	0.441847	0.0485626	PODXL	-0.647474	0.0193513	LATS1	0.52376	0.0132113	TBRG4	-0.413951	0.00346229
HSPA13	0.535788	0.0488174	DPH5	-0.440747	0.0197683	SMAD4	0.434461	0.0136434	TBC1D9B	-0.377058	0.00346229
TRMT61B	0.41135	0.0488174	CDC42EP1	-0.459292	0.0201613	WDR73	0.324605	0.0139905	DNPEP	-0.36421	0.00346229
			POFUT1	-0.376713	0.0201613	E2F3	0.8496	0.0139905	EP300	-0.35251	0.00346229
			GIT2	-0.32489	0.0206158	PFDN1	0.410632	0.0139905	SERPINB6	-0.351689	0.00346229
			WDR55	-0.340198	0.0210301	KDM2B	0.782643	0.0139905	FANCI	-0.337271	0.00346229
			IKBKB	-0.323084	0.0210301	NUFIP1	0.785901	0.0139905	HMBS	-0.33712	0.00346229
			TDRD7	-0.378993	0.0214737	C10orf12	0.316223	0.0139905	ATM	-0.543053	0.0040258
			WASF2	-0.340857	0.0223091	DTL	0.373633	0.0143074	WDR55	-0.502946	0.0040258
			MAGI3	-0.520545	0.0236355	ZMYM1	0.535406	0.0143074	HAUS5	-0.500818	0.0040258
			MTMR3	-0.331076	0.0236355	GMEB1	0.46378	0.0143074	VARS2	-0.48738	0.0040258
			SLC25A11	-0.312237	0.0250233	IAH1	0.459005	0.0143074	ASS1	-0.340063	0.0040258
			HMGN5	-0.599981	0.0254459	HRAS	0.358104	0.0143074	MRPL38	-0.324787	0.0040258
			ADAM17	-0.402207	0.0254459	TRMT112	0.495134	0.0146764	HNRNPA0	-0.316783	0.0040258
			DAG1	-0.31336	0.0259053	SRRM1	0.362809	0.0146764	RRP9	-0.314627	0.0040258
			VAT1	-0.332813	0.0262381	APMAP	0.332505	0.0146764	RAB5B	-0.706502	0.00454021
			LAMTOR1	-0.435822	0.02669	CHEK1	0.626666	0.01504	ARHGEF10	-0.525317	0.00454021
			HSPA12A	-0.336966	0.02669	COA7	0.325655	0.01504	PSME2	-0.495874	0.00454021
			PCID2	-0.355191	0.0276069	ZKSCAN1	0.477733	0.0154479	TRIM65	-0.483178	0.00454021
			TSPYL1	-0.355312	0.0280507	CLIP2	0.373367	0.0158524	DSC3	-0.455171	0.00454021
			ATG13	-0.416476	0.029411	PFDN4	0.361742	0.0158524	LENG8	-0.443619	0.00454021
			FHL3	-0.452592	0.0298446	PPIH	0.301087	0.0162022	KIAA0196	-0.379582	0.00454021
			PSMG2	-0.477855	0.0301605	HS2ST1	0.554992	0.01656	FAM114A2	-0.37372	0.00454021
			EIF2B1	-0.300342	0.0305875	SMAD5	0.368027	0.01656	MPP7	-0.344098	0.00454021
			STARD7	-0.578682	0.0308953	2019-03-05	0.515289	0.01656	PPME1	-0.305238	0.00454021
			RC3H1	-0.36564	0.0308953	GABPA	0.395342	0.01656	ADCK4	-0.848646	0.00504858
			GSG2	-0.367265	0.0312223	SRSF3	0.304223	0.01694	TRIM3	-0.640146	0.00504858
			VPS37B	-0.429085	0.0340165	DDX28	0.337274	0.0172893	IDI1	-0.580556	0.00504858
			RNF114	-0.406277	0.0340165	GINS4	0.324359	0.0172893	BCKDK	-0.507741	0.00504858
			DTL	-0.373417	0.0340165	METTL2B	0.433515	0.0176207	PITHD1	-0.418578	0.00504858
			HACL1	-0.509667	0.034391	KDM3A	0.405548	0.0176207	ELMO2	-0.371277	0.00504858
			DPH2	-0.347965	0.0355497	TM9SF3	0.595432	0.0180028	BRCA1	-0.368091	0.00504858
			FAM213A	-0.323617	0.0366083	UBE2E3	0.44898	0.0180028	CTH	-0.35127	0.00504858
			GTF2E1	-0.371885	0.0373713	C12orf43	0.342053	0.0180028	ZNF592	-0.64977	0.00555944
			ZNF503	-0.654073	0.0378298	ZC2HC1A	0.475554	0.0180028	HPS5	-0.557317	0.00555944
			GCLM	-0.398254	0.0381795	CWC15	0.341073	0.0182977	PPOX	-0.483096	0.00555944
			ALAD	-0.368639	0.0393791	FAM195B	0.503921	0.0182977	MBLAC2	-0.473737	0.00555944
			ZNF384	-0.358155	0.0393791	TTC9C	0.437016	0.0186301	SENP3	-0.425917	0.00555944
			BCL9	-0.391911	0.0396368	PRPF38B	0.356066	0.0186301	THYN1	-0.377944	0.00555944
			URI1	-0.333937	0.0396368	CYCS	0.360067	0.0189871	ALDOC	-0.338503	0.00555944
			DCBLD1	-0.463445	0.0399749	SFT2D3	0.726452	0.0193408	PSME1	-0.33479	0.00555944
			TOLLIP	-0.324468	0.0399749	MED26	0.475346	0.0193408	MRI1	-0.316752	0.00555944
			TCEAL1	-0.772126	0.0407848	EXOSC4	0.345351	0.0196914	OSBPL1A	-0.492417	0.00611248
			ADCK4	-0.559076	0.0427414	COG3	0.490202	0.0196914	VAMP2	-0.440424	0.00611248
			RAB5C	-0.312147	0.0431223	UHRF1BP1L	0.536102	0.0200239	MCM3AP	-0.347754	0.00611248
			TRAF6	-0.414972	0.0438794	FAM120C	0.526813	0.0200239	ISYNA1	-0.325938	0.00611248
			BSDC1	-0.358656	0.0438794	ARGLU1	0.421914	0.0207553	PGM3	-0.313502	0.00611248
			ZNRF2	-0.389375	0.0441654	DDOST	0.340487	0.0210628	TOLLIP	-0.425055	0.00664029
			SNX7	-0.533234	0.0445395	LANCL2	0.349361	0.0210628	ARHGEF11	-0.421447	0.00664029
			DPH1	-0.611726	0.0448212	NME7	0.343128	0.0213825	COBLL1	-0.3869	0.00664029
			AAMDC	-0.439325	0.0448212	GNE	0.315939	0.0213825	IKBKG	-0.353244	0.00664029
			ZNF330	-0.376132	0.0448212	CCDC12	0.331634	0.0220921	DENND4C	-0.368684	0.00710436
			CASP6	-0.728686	0.0463184	MAP3K2	0.41305	0.0227925	RB1	-0.348533	0.00710436
			NUP62	-0.315261	0.0463184	ZNF24	0.315229	0.0230977	PLEKHA7	-0.346042	0.00710436
			VRK3	-0.347134	0.0473976	LANCL1	0.353155	0.0234166	PRR14	-1.02465	0.00752095
			HOMER1	-0.72682	0.0485626	TAB2	0.351053	0.0234166	TSC22D3	-0.854702	0.00752095
			OSTF1	-0.301789	0.0485626	UBE2R2	0.507297	0.0237666	SLC5A6	-0.795779	0.00752095
			SRI	-0.31603	0.0488174	NCOA3	0.397173	0.0240462	PSTPIP2	-0.512606	0.00752095
			MDK	-0.424058	0.0495124	PRPF39	0.371045	0.0240462	PCYT2	-0.481977	0.00752095
			TAP1	-0.370513	0.0495124	YIF1B	0.57089	0.0240462	FOXO3	-0.468505	0.00752095
						C6orf106	0.503506	0.0240462	DHX33	-0.304975	0.00752095
						CCDC174	0.44538	0.0246825	OSGEPL1	-0.724276	0.00798084
						DNAJB11	0.306003	0.0249882	MAPK7	-0.568473	0.00798084
						RRN3	0.688295	0.0256634	VPS11	-0.519378	0.00798084
						RAB2A	0.331354	0.0259802	NGLY1	-0.386972	0.00798084
						EPN1	0.309971	0.0262583	DVL2	-0.368226	0.00798084
						LRRC14	0.498812	0.0262583	MPG	-0.365578	0.00798084
						ZMYND11	0.493847	0.0265337	NHSL1	-0.491867	0.00841935
						FBXO28	0.488389	0.0265337	NDRG2	-0.484863	0.00841935
						KAT2A	0.479287	0.0267881	ATG9A	-0.457519	0.00841935
						ANKMY2	0.375927	0.0270767	SFXN2	-0.724287	0.00881119
						N6AMT1	0.68956	0.0270767	CAP2	-0.520724	0.00881119
						AURKA	0.339686	0.0273629	RC3H1	-0.466048	0.00881119
						R3HCC1L	0.460248	0.0273629	NDRG1	-0.454207	0.00881119
						MED10	0.435483	0.0273629	TTI2	-0.430656	0.00881119
						OSCP1	0.557388	0.0276468	CASKIN2	-0.426294	0.00881119
						PROSER2;C10orf47	0.484792	0.0279095	WDR37	-0.374348	0.00881119
						TAF9;AK6	0.355537	0.0279095	LRRC16A	-0.358641	0.00881119
						AK6;TAF9	0.355537	0.0279095	POLB	-0.357264	0.00881119
						TK1	0.300298	0.028151	TAF15	-0.300439	0.00926574
						BPGM	0.340068	0.028151	LZTS2	-0.926039	0.00972903
						TDP2	0.300547	0.028151	AMDHD2	-0.59436	0.00972903
						PGM2L1	0.477964	0.0284847	NIP7	-0.497909	0.00972903
						R3HCC1	0.464416	0.029478	CMPK1	-0.332733	0.00972903
						POLE3	0.314159	0.0297473	PPIL2	-0.321372	0.00972903
						C12orf57	0.468902	0.0297473	RASA1	-0.45714	0.0101753
						ALG5	0.328114	0.0299946	KATNB1	-0.308586	0.0101753
						PEF1	0.365918	0.0303193	PACS1	-0.380611	0.0106135
						BAK1	0.539152	0.0306024	ACSL1	-0.316406	0.0106135
						RAB8A	0.366803	0.0308636	LARP1B	-0.443114	0.011014
						BNIP1	0.307302	0.0308636	LAMTOR1	-0.399722	0.011014
						ZNF746	0.597009	0.0308636	RNF181	-0.547199	0.0113649
						TAF8	0.612041	0.0311633	H1F0	-0.403125	0.0113649
						CCNH	0.383395	0.0315228	SEC22B	-0.333994	0.0113649
						KCMF1	0.330642	0.031758	ZNF362	-0.704988	0.0117876
						SUV39H1	0.455732	0.032053	FBN2	-0.689147	0.0117876
						GMEB2	0.414257	0.0332819	CTU1	-0.424104	0.0117876
						CDK8	0.418421	0.0332819	CRTC2	-0.362334	0.0117876
						CNPY3	0.329484	0.0341413	NEDD4L	-0.453639	0.0121824
						CCDC117	0.418891	0.0341413	PTPN12	-0.448627	0.0121824
						B3GNT1	0.348464	0.0346412	HMGN5	-0.356341	0.0121824
						SMEK2	0.30996	0.0348996	SNX15	-0.496697	0.012961
						GET4	0.466765	0.0348996	PHLDB3	-0.470972	0.012961
						NUDT1	0.3927	0.0348996	TOM1L1	-0.380553	0.012961
						RAB9A	0.324626	0.0357095	SLC9A3R2	-0.33279	0.012961
						DPH6	0.625709	0.035917	ELF1	-0.542914	0.0132113
						NOL11	0.323838	0.035917	ABHD16A	-0.432419	0.0132113
						DNAL1	0.460586	0.035917	RCCD1	-0.349671	0.0132113
						ZNF106	0.300261	0.0362123	KIF3B	-0.33653	0.0132113
						FAM172A	0.625009	0.0364839	KDM6A	-0.323416	0.0132113
						GIPC1	0.309216	0.0367768	DPM1	-0.511056	0.0136434
						CISD2	0.531388	0.0370002	C9orf114	-0.471292	0.0136434
						CCDC101	0.452235	0.037131	CCNB2	-0.661047	0.0139905
						M6PR	0.325508	0.037131	WASF1	-0.37257	0.0139905
						PHC1;M6PR	0.325508	0.037131	RPS6KA5	-0.352415	0.0139905
						NFKBIL1	0.367042	0.0373509	TMEM214	-0.354444	0.0143074
						TM9SF2	0.584293	0.0373509	DOCK9	-0.582565	0.0146764
						CXorf56	0.407699	0.0375921	FAM96B	-0.436293	0.0146764
						SLC12A7	0.602775	0.0378777	DUSP9	-0.345429	0.0146764
						TMED4	0.383493	0.0381392	FBXO7	-0.576892	0.01504
						CTNNAL1	0.499632	0.0384226	KNTC1	-0.515819	0.01504
						UBL5	0.386893	0.0384226	ECHDC1	-0.354073	0.01504
						NDUFAF4	0.309857	0.0389864	ATG2A	-0.431608	0.0158524
						SEC11A	0.433588	0.0392431	L3HYPDH	-0.529851	0.0162022
						PRKRIR	0.38952	0.0401257	DHCR24	-0.501662	0.01656
						CCDC59	0.30005	0.040282	PKP2	-0.367151	0.01694
						TMCO1	0.493698	0.040282	SDHAF2	-0.762841	0.0176207
						RAD51C	0.423366	0.040282	WBSCR16	-0.369639	0.0176207
						HAUS7	0.360344	0.0408308	MTG1	-0.456004	0.0180028
						CAB39	0.444827	0.0418182	AGFG2	-0.407906	0.0182977
						TAF10	0.423508	0.0428621	N4BP1	-0.314035	0.0182977
						OSBPL2	0.334069	0.043152	ATP11C	-0.361016	0.0186301
						STX8	0.349213	0.0439666	AHDC1	-0.669602	0.0189871
								0.0444627	PKMYT1	-0.434873	0.0189871
								0.0458559	HOMER1	-0.423047	0.0196914
								0.0458559	PXN	-0.330564	0.0196914
								0.0464188	CNBP	-0.346542	0.0200239
								0.0466993	C2CD5	-0.470706	0.0210628
								0.0470439	CEP290	-0.341765	0.0210628
								0.0478477	PBXIP1	-0.403472	0.0213825
								0.0478477	MRPL22	-0.337501	0.0213825
								0.0478477	TTI1	-0.438375	0.0220921
								0.0483165	ILVBL	-0.423437	0.0220921
								0.0483165	COASY	-0.347221	0.0220921
								0.0487815	PACSIN3	-0.307025	0.0220921
								0.0490539	RBM3	-0.320571	0.0224679
									DGKH	-0.64598	0.0227925
									STK38	-0.39948	0.0230977
									METTL14	-0.390171	0.0230977
									NTPCR	-0.313057	0.0237666
									AACS	-0.36409	0.0240462
									CCDC50	-0.354855	0.0246825
									GTF2E1	-0.365217	0.0256634
									WDR7	-0.410553	0.0259802
									PQBP1	-0.318642	0.0262583
									MRPL21	-0.567099	0.0265337
									SCARB2	-0.483563	0.0267881
									C1orf198	-0.325352	0.0267881
									CDK16	-0.332464	0.0276468
									CEP131	-0.304048	0.0279095
									AKAP11	-0.353847	0.028151
									DCBLD2	-0.62394	0.0287787
									ANXA3	-0.357307	0.0287787
									MAN2C1	-0.476216	0.029478
									PIK3C2A	-0.311079	0.0297473
									KIF13B	-0.407573	0.0299946
									NARF	-0.365664	0.0308636
									ARMC8	-0.356107	0.0308636
									TST	-0.306511	0.0311633
									CEP170B	-0.343814	0.0332819
									BRMS1	-0.644235	0.0338347
									FHL3	-0.424758	0.0348996
									OPTN	-0.419031	0.0354336
									CDC25C	-0.480945	0.0357095
									ITGA6	-0.305689	0.0357095
									ADAM10	-0.315088	0.0362123
									ETHE1	-0.408561	0.0364839
									NARS2	-0.329344	0.0370002
									TANC1	-0.359622	0.037131
									ATL3	-0.334248	0.037131
									MMAB	-0.319335	0.0373509
									WDR91	-0.300414	0.0375921
									SKP2	-0.616457	0.0398244
									TRAF6	-0.352316	0.0398244
									SCAMP2	-0.50572	0.0410794
									ACP6	-0.312379	0.0410794
									INTS6	-0.304241	0.0412781
									APP	-0.324494	0.0415976
									PHKA2	-0.370915	0.0428621
									DRG2	-0.344856	0.043152
									MAPK8	-0.571521	0.0433404
									AKAP2	-0.314708	0.0441769
									S100A10	-0.44349	0.0456258
									RSRC1	-0.437418	0.0469524
									C1orf50	-0.348552	0.0470439
									ATG13	-0.421985	0.0472946
									AGA	-0.364704	0.0472946
									HEATR6	-0.334169	0.0485631
									CYB5R4	-0.394945	0.0487815
									C11orf68	-0.381987	0.0490539
Dataset EV1- List of genes that appear significantly up- and down-regulated in HaCaT and HEK 293T cells upon overexpression of miR-31. Log fc (miR-31/Ctrl) shows the Log2 transformation of the ratio of relative protein expression (calculated from peptide levels) upon miR-31 overexpression. Student’s T-Test was applied for the statistical analysis. The down-regulated proteins should meet log2 fc (…
