# Supplementary material for: Metabolic rewiring in keratinocytes by miR‐31‐5p identifies therapeutic intervention for psoriasis
Source: EMBO Mol Med. 2023 Mar 1;15(4):e15674. doi: 10.15252/emmm.202215674 (PMC10086589; doi:10.15252/emmm.202215674)
Supplement: Supplementary file 9 — Dataset EV2 [file EMMM-15-e15674-s015.xlsx]

## Sheet: Dataset EV2
Pathway name		Gene	Seed number	HaCaT Proteomics		293T Proteomics
				adjust p value	log2 fc (miR-31/Ctrl)	adjust p value	log2 fc (miR-31/Ctrl)
Alanine, aspartate and glutamate metabolism (KEGG pathway ID:00250)		AGXT	#N/A	#N/A	#N/A	#N/A	#N/A
		AGXT2	#N/A	#N/A	#N/A	#N/A	#N/A
		GPT	#N/A	#N/A	#N/A	#N/A	#N/A
		GPT2	0	0.306182	0.151964	0.908896	-0.0135101
		ADSS1	#N/A	#N/A	#N/A	#N/A	#N/A
		ADSS2	#N/A	#N/A	#N/A	#N/A	#N/A
		ADSL	0	0.00123749	-0.801215	0.000955387	-0.678552
		ASS1	0	0.00211867	-0.34516	0.0040258	-0.340063
		ASL	0	0.61039	0.171535	#N/A	#N/A
		CAD	0	0.754998	0.0228881	0.000955387	-0.257224
		NATBL	#N/A	#N/A	#N/A	#N/A	#N/A
		ASPA	#N/A	#N/A	#N/A	#N/A	#N/A
		RIMKLA	#N/A	#N/A	#N/A	#N/A	#N/A
		RIMKLB	#N/A	#N/A	#N/A	#N/A	#N/A
		FOLH1	#N/A	#N/A	#N/A	#N/A	#N/A
		ASNS	0	0.77831	-0.041781	0.262058	0.0866323
		ASRGL1	#N/A	#N/A	#N/A	#N/A	#N/A
		NIT2	0	0.752714	-0.0445998	0.0910106	-0.173915
		DDO	#N/A	#N/A	#N/A	#N/A	#N/A
		GOT1	0	0.0393791	0.197859	0.838673	0.0218486
		GOT2	0	0.738779	0.0396013	0.897213	-0.0127429
		GFPT1	0	0.454675	-0.0850757	0.561306	-0.0549415
		GFPT2	#N/A	#N/A	#N/A	#N/A	#N/A
		PPAT	0	0.0110487	0.318286	0.0121824	0.214792
		CPS1	#N/A	#N/A	#N/A	#N/A	#N/A
		ALDH4A1	0	0.782794	-0.0436932	0.492197	-0.113947
		GLS	0	0.114599	-0.165892	0.00454021	-0.23126
		GLS2	#N/A	#N/A	#N/A	#N/A	#N/A
		GLUL	2	0.00123749	-2.48193	0.000955387	-1.49435
		ALDH5A1	#N/A	#N/A	#N/A	#N/A	#N/A
		ABAT	#N/A	#N/A	#N/A	#N/A	#N/A
		CAD1	#N/A	#N/A	#N/A	#N/A	#N/A
		CAD2	#N/A	#N/A	#N/A	#N/A	#N/A
		GLUD1	#N/A	#N/A	#N/A	#N/A	#N/A
		GLUD2	#N/A	#N/A	#N/A	#N/A	#N/A
		IL4I1	#N/A	#N/A	#N/A	#N/A	#N/A
		ME1	0	0.675989	-0.0547864	0.100033	0.207119
		ME2	1	0.00872686	-0.307091	0.000955387	-0.4205
		MDH1	0	0.935924	0.0150802	0.114677	-0.161316
		MDH2	0	0.24621	0.12999	0.087615	0.138583
Glutathione metabolism (KEGG pathway ID:00480)		GPX4	0	0.156766	-0.2468	0.0040258	0.573875
		GSR	0	0.00123749	-0.455808	0.0172893	-0.246201
		GPX1	0	0.87479	0.0304144	0.261308	0.147558
		GPX3	#N/A	#N/A	#N/A	#N/A	#N/A
		GPX8	1	0.843541	0.0405236	0.813535	0.0510685
		TXNDC12	0	0.789716	0.0585965	0.146334	0.23826
		GSS	0	0.301072	-0.130288	0.000955387	-0.356577
		GGT5	#N/A	#N/A	#N/A	#N/A	#N/A
		GCLC	0	0.244555	-0.128318	0.219175	-0.125454
		GCLM	1	0.0381795	-0.398254	0.000955387	-0.55312
		LAP3	0	0.787238	-0.0330708	0.137515	-0.112507
		ANPEP	#N/A	#N/A	#N/A	#N/A	#N/A
		PSAT1	0	0.0223091	-0.247994	0.0125915	-0.212892
Glycolysis(KEGG pathway ID:00010)		HK1	0	0.00123749	0.28088	0.345284	0.067412
		HK2	1	0.00123749	0.374897	0.983848	-0.00206107
		HK3	#N/A	#N/A	#N/A	#N/A	#N/A
		HKDC1	#N/A	#N/A	#N/A	#N/A	#N/A
		GCK	#N/A	#N/A	#N/A	#N/A	#N/A
		ADPGK	0	0.993664	-0.00176357	0.643068	0.0851602
		GPI	1	0.272742	-0.1056	0.00165366	-0.229983
		PFKL	0	0.0996834	-0.175513	0.0125915	-0.211417
		PFKM	0	0.228598	0.1188	0.781325	-0.0275453
		PFKP	0	0.00123749	0.283544	0.898048	-0.0117616
		ALDOA	0	0.00123749	-0.489359	0.000955387	-0.266022
		ALDOB	#N/A	#N/A	#N/A	#N/A	#N/A
		ALDOC	1	0.00123749	-0.445137	0.00555944	-0.338503
		TPI1	0	0.792633	0.0354537	0.907306	0.0112069
		GAPDHS	#N/A	#N/A	#N/A	#N/A	#N/A
		GAPDH	0	0.562635	-0.0624632	0.823367	-0.0200128
		PGK1	0	0.980753	-0.00302302	0.349422	-0.0589759
		PGK2	#N/A	#N/A	#N/A	#N/A	#N/A
		PGAM1	0	0.64347	0.0605673	0.465105	0.0679255
		PGAM2	#N/A	#N/A	#N/A	#N/A	#N/A
		PGAM5	0	0.479416	0.0955369	0.795507	0.0317689
		BPGM	0	0.224335	-0.303304	0.0315228	0.340068
		ENO1	0	0.262055	0.0951978	0.220753	0.076837
		ENO2	0	0.994734	0.00119804	0.000955387	-0.40328
		ENO3	#N/A	#N/A	#N/A	#N/A	#N/A
		PKLR	#N/A	#N/A	#N/A	#N/A	#N/A
		PKM1	#N/A	#N/A	#N/A	#N/A	#N/A
		PKM2	#N/A	#N/A	#N/A	#N/A	#N/A
		LDHAL6A	#N/A	#N/A	#N/A	#N/A	#N/A
		LDHAL6B	#N/A	#N/A	#N/A	#N/A	#N/A
		LDHA	0	0.0906471	0.158808	0.95464	0.00585018
		LDHB	0	0.738164	0.0438792	0.870567	-0.0150915
		LDHC	#N/A	#N/A	#N/A	#N/A	#N/A
		LDHD	#N/A	#N/A	#N/A	#N/A	#N/A
		PFKFB1	#N/A	#N/A	#N/A	#N/A	#N/A
		PFKFB2	1	0.93576	0.0127924	0.837684	0.0382678
		PFKFB3	1	0.500452	0.0910277	0.139922	-0.279671
		PFKFB4	#N/A	#N/A	#N/A	#N/A	#N/A
Pentose phosphate pathway (KEGG pathway ID:00030)		G6PD	0	0.0105066	-0.216597	0.0782763	-0.145405
		PGLS	0	0.754783	-0.0532618	0.493011	-0.0752555
		PGD	0	0.155305	-0.156202	0.01504	-0.18071
		H6PD	1	0.268731	-0.25032	#N/A	#N/A
		RPIA	1	0.00123749	-0.818903	0.00165366	-0.659897
		RPE	0	0.244555	0.288572	0.055371	0.346959
		RPEL1	#N/A	#N/A	#N/A	#N/A	#N/A
		TKT	1	0.789567	-0.0267608	0.993235	0.000690789
		TKTL1	#N/A	#N/A	#N/A	#N/A	#N/A
		TKTL2	#N/A	#N/A	#N/A	#N/A	#N/A
		RBKS	#N/A	#N/A	#N/A	#N/A	#N/A
		PGM1	0	0.00123749	0.450556	0.452713	0.0586893
		PGM2	0	0.478949	-0.0828059	0.000955387	-0.416012
		PRPS1	0	0.209879	0.176528	0.832054	0.0233092
		PRPS1L1	#N/A	#N/A	#N/A	#N/A	#N/A
		PRPS2	0	0.883563	0.025823	0.298853	0.110784
		FBP1	0	0.001998	-0.719525	#N/A	#N/A
		FBP2	#N/A	#N/A	#N/A	#N/A	#N/A
		DERA	0	0.876058	-0.0297466	0.497474	-0.129899
		GLYCTK	#N/A	#N/A	#N/A	#N/A	#N/A
		RGN	#N/A	#N/A	#N/A	#N/A	#N/A
		IDNK	#N/A	#N/A	#N/A	#N/A	#N/A
Citrate cycle (TCA cycle) (KEGG pathway ID:00020)		PC	2	0.00123749	-0.770834	0.000955387	-1.24933
		PDHA1	1	0.915055	0.0156945	0.996019	-0.000546072
		PDHA2	#N/A	#N/A	#N/A	#N/A	#N/A
		PDHB	0	0.758614	0.0548299	0.403168	-0.0984981
		PDHX	1	0.00123749	-0.629685	0.000955387	-0.578834
		DLAT	0	0.801573	0.0344883	0.290374	-0.102878
		CS	0	0.979696	-0.00525335	0.757148	0.0349065
		ACLY	0	0.0718722	-0.12776	0.00165366	-0.154429
		ACO1	#N/A	#N/A	#N/A	#N/A	#N/A
		ACO2	0	0.461767	0.0681901	0.114328	-0.102847
		IDH1	0	0.00123749	-0.396905	0.473585	-0.061956
		IDH2	0	0.570428	-0.0758107	0.0697607	-0.172828
		IDH3A	0	0.00123749	0.399435	0.340197	0.0955456
		IDH3B	1	0.0583571	0.221635	0.687075	0.0458071
		IDH3G	0	0.0804006	0.266391	0.989009	0.00237995
		OGDH	0	0.973145	-0.00422772	0.799793	-0.0233502
		OGDHL	#N/A	#N/A	#N/A	#N/A	#N/A
		SUCLA2	0	0.359627	0.11796	0.747607	0.0408708
		SUCLG1	0	0.752714	0.0555581	0.613808	0.0688519
		SUCLG2	0	0.666827	0.0590144	0.973823	0.00506032
		SDHA	1	0.529907	-0.0810409	0.172921	-0.12723
		SDHB	0	0.527687	0.102919	0.108054	-0.166393
		SDHC	#N/A	#N/A	#N/A	#N/A	#N/A
		SDHD	#N/A	#N/A	#N/A	#N/A	#N/A
		FH	0	0.565773	0.0686531	0.471224	0.0662486
		SDHAF1	#N/A	#N/A	#N/A	#N/A	#N/A
		SDHAF2	0	0.399363	-0.20583	0.0176207	-0.762841
		SDHAF3	#N/A	#N/A	#N/A	#N/A	#N/A
		SDHAF4	#N/A	#N/A	#N/A	#N/A	#N/A
		DLST	0	0.786615	0.0465338	0.55599	-0.0689096
		DLD	0	0.521304	0.0866752	0.589744	0.0512635
Fatty acid metabolism (KEGG pathway ID:01212)		ACADL	#N/A	#N/A	#N/A	#N/A	#N/A
		ACADM	0	0.337906	-0.151564	0.000955387	-0.453074
		ACADVL	0	0.22508	-0.111847	0.107419	-0.20962
		ACOX1	1	0.269022	-0.155589	0.164459	-0.191851
		ACOX3	0	0.482139	0.175581	0.227811	-0.271342
		ACSL1	0	0.0781986	-0.221403	0.0106135	-0.316406
		ACSL3	0	0.784227	0.0306769	0.117824	0.1409
		ACSL4	1	0.00123749	-0.441589	0.000955387	-0.428446
		ACSL5	#N/A	#N/A	#N/A	#N/A	#N/A
		ACSL6	#N/A	#N/A	#N/A	#N/A	#N/A
		ACSBG1	#N/A	#N/A	#N/A	#N/A	#N/A
		ACSBG2	#N/A	#N/A	#N/A	#N/A	#N/A
		HSD17B12	0	0.732079	-0.0583813	0.147068	0.234275
		ACAA1	0	0.980469	-0.00474594	0.436296	-0.092084
		ACAA2	1	0.130956	-0.325297	0.000955387	-1.09587
		HADH	2	0.00211867	-0.574521	0.000955387	-0.465274
		HADHA	0	0.0110487	-0.190001	0.107624	-0.0960703
		HADHB	1	0.050821	-0.20249	0.0381392	-0.163974
		EHHADH	0	0.0150817	-0.34884	0.0914582	-0.274984
		ACADS	#N/A	#N/A	#N/A	#N/A	#N/A
		ACADSB	2	0.00812921	-0.43235	0.000955387	-0.670642
		MECR	1	0.980753	-0.00761217	0.141457	-0.389209
		ACACA	0	0.0312223	0.140343	0.00798084	0.190603
		FASN	0	0.296905	0.0518136	0.31964	0.0410563
		OXSM	0	0.270523	0.253381	0.523379	0.0884824
		MCAT	0	0.00436993	0.365494	0.0341413	0.223886
		ELOVL1	#N/A	#N/A	#N/A	#N/A	#N/A
		ELOVL2	#N/A	#N/A	#N/A	#N/A	#N/A
		ELOVL3	#N/A	#N/A	#N/A	#N/A	#N/A
		ELOVL4	#N/A	#N/A	#N/A	#N/A	#N/A
		ELOVL5	#N/A	#N/A	#N/A	#N/A	#N/A
		ELOVL6	#N/A	#N/A	#N/A	#N/A	#N/A
		ELOVL7	#N/A	#N/A	#N/A	#N/A	#N/A
		HACD1	#N/A	#N/A	#N/A	#N/A	#N/A
		HACD2	#N/A	#N/A	#N/A	#N/A	#N/A
		HACD3	#N/A	#N/A	#N/A	#N/A	#N/A
		HACD4	#N/A	#N/A	#N/A	#N/A	#N/A
		TECR	0	0.945657	-0.0176424	0.924328	0.0200969
		ACACB	#N/A	#N/A	#N/A	#N/A	#N/A
Transporters	high-affinity glutamate and neutral amino acid transporter	SLC1A1	#N/A	#N/A	#N/A	#N/A	#N/A
		SLC1A2	#N/A	#N/A	#N/A	#N/A	#N/A
		SLC1A3	0	0.0899101	-0.392157	#N/A	#N/A
		SLC1A4	2	0.00599401	-0.964806	#N/A	#N/A
		SLC1A5	0	0.450501	0.11337	0.040282	0.299869
		SLC1A6	#N/A	#N/A	#N/A	#N/A	#N/A
		SLC1A7	#N/A	#N/A	#N/A	#N/A	#N/A
	facilitative GLUT transporter	SLC2A1	0	0.0179458	-0.504523	0.000955387	-1.15542
		SLC2A2	#N/A	#N/A	#N/A	#N/A	#N/A
		SLC2A3	#N/A	#N/A	#N/A	#N/A	#N/A
		SLC2A4	#N/A	#N/A	#N/A	#N/A	#N/A
		SLC2A5	#N/A	#N/A	#N/A	#N/A	#N/A
		SLC2A6	#N/A	#N/A	#N/A	#N/A	#N/A
		SLC2A7	#N/A	#N/A	#N/A	#N/A	#N/A
		SLC2A8	#N/A	#N/A	#N/A	#N/A	#N/A
		SLC2A9	#N/A	#N/A	#N/A	#N/A	#N/A
		SLC2A10	#N/A	#N/A	#N/A	#N/A	#N/A
		SLC2A11	#N/A	#N/A	#N/A	#N/A	#N/A
		SLC2A12	#N/A	#N/A	#N/A	#N/A	#N/A
		SLC2A13	#N/A	#N/A	#N/A	#N/A	#N/A
		SLC2A14	#N/A	#N/A	#N/A	#N/A	#N/A
	heavy subunits of heterodimeric amino acid transporters	SLC3A1	#N/A	#N/A	#N/A	#N/A	#N/A
		SLC3A2	0	0.00123749	0.450787	0.000955387	0.422164
	cationic amino acid transporter/glycoprotein-associated	SLC7A1	3	0.980753	-0.00790564	0.456564	0.18744
		SLC7A2	#N/A	#N/A	#N/A	#N/A	#N/A
		SLC7A3	#N/A	#N/A	#N/A	#N/A	#N/A
		SLC7A4	#N/A	#N/A	#N/A	#N/A	#N/A
		SLC7A5	0	0.445068	0.164599	0.0132113	0.543438
		SLC7A6	#N/A	#N/A	#N/A	#N/A	#N/A
		SLC7A7	#N/A	#N/A	#N/A	#N/A	#N/A
		SLC7A8	#N/A	#N/A	#N/A	#N/A	#N/A
		SLC7A9	#N/A	#N/A	#N/A	#N/A	#N/A
		SLC7A10	#N/A	#N/A	#N/A	#N/A	#N/A
		SLC7A11	#N/A	#N/A	#N/A	#N/A	#N/A
		SLC7A12	#N/A	#N/A	#N/A	#N/A	#N/A
		SLC7A13	#N/A	#N/A	#N/A	#N/A	#N/A
		SLC7A14	#N/A	#N/A	#N/A	#N/A	#N/A
	monocarboxylate transporter	SLC16A1	0	0.679556	0.0953822	0.431996	0.145907
		SLC16A2	#N/A	#N/A	#N/A	#N/A	#N/A
		SLC16A3	#N/A	#N/A	#N/A	#N/A	#N/A
		SLC16A4	#N/A	#N/A	#N/A	#N/A	#N/A
		SLC16A5	#N/A	#N/A	#N/A	#N/A	#N/A
		SLC16A6	#N/A	#N/A	#N/A	#N/A	#N/A
		SLC16A7	#N/A	#N/A	#N/A	#N/A	#N/A
		SLC16A8	#N/A	#N/A	#N/A	#N/A	#N/A
		SLC16A9	#N/A	#N/A	#N/A	#N/A	#N/A
		SLC16A10	#N/A	#N/A	#N/A	#N/A	#N/A
		SLC16A11	#N/A	#N/A	#N/A	#N/A	#N/A
		SLC16A12	#N/A	#N/A	#N/A	#N/A	#N/A
		SLC16A13	#N/A	#N/A	#N/A	#N/A	#N/A
		SLC16A14	#N/A	#N/A	#N/A	#N/A	#N/A
	mitochondrial carrier	SLC25A1	0	0.903123	-0.0285229	0.666647	-0.0704744
		SLC25A2	#N/A	#N/A	#N/A	#N/A	#N/A
		SLC25A3	0	0.602552	-0.0723901	0.940827	-0.0109403
		SLC25A4	0	0.524098	-0.0784594	0.416363	-0.0763719
		SLC25A5	0	0.930182	-0.0116866	0.754616	0.0302674
		SLC25A6	0	0.632538	-0.0594432	0.994619	0.000734476
		SLC25A7	#N/A	#N/A	#N/A	#N/A	#N/A
		SLC25A8	#N/A	#N/A	#N/A	#N/A	#N/A
		SLC25A9	#N/A	#N/A	#N/A	#N/A	#N/A
		SLC25A10	#N/A	#N/A	#N/A	#N/A	#N/A
		SLC25A11	0	0.0250233	-0.312237	0.0029078	-0.44883
		SLC25A12	0	0.831695	0.0326435	0.398775	0.0984203
		SLC25A13	0	0.0849038	0.169422	0.37704	-0.0798075
		SLC25A14	#N/A	#N/A	#N/A	#N/A	#N/A
		SLC25A15	1	0.994006	-0.0622023	#N/A	#N/A
		SLC25A16	#N/A	#N/A	#N/A	#N/A	#N/A
		SLC25A17	#N/A	#N/A	#N/A	#N/A	#N/A
		SLC25A18	#N/A	#N/A	#N/A	#N/A	#N/A
		SLC25A19	0	0.437544	0.193123	0.784541	-0.0609008
		SLC25A20	0	0.059796	-0.690747	0.768181	-0.081211
		SLC25A21	#N/A	#N/A	#N/A	#N/A	#N/A
		SLC25A22	0	0.436092	-0.115886	0.97725	-0.00553524
		SLC25A23	#N/A	#N/A	#N/A	#N/A	#N/A
		SLC25A24	1	0.211968	-0.143504	0.0136434	-0.253398
		SLC25A25	#N/A	#N/A	#N/A	#N/A	#N/A
		SLC25A26	#N/A	#N/A	#N/A	#N/A	#N/A
		SLC25A27	#N/A	#N/A	#N/A	#N/A	#N/A
		SLC25A28	0	0.738262	0.126283	#N/A	#N/A
		SLC25A29	#N/A	#N/A	#N/A	#N/A	#N/A
		SLC25A30	#N/A	#N/A	#N/A	#N/A	#N/A
		SLC25A31	#N/A	#N/A	#N/A	#N/A	#N/A
		SLC25A32	#N/A	#N/A	#N/A	#N/A	#N/A
		SLC25A33	#N/A	#N/A	#N/A	#N/A	#N/A
		SLC25A34	#N/A	#N/A	#N/A	#N/A	#N/A
		SLC25A35	#N/A	#N/A	#N/A	#N/A	#N/A
		SLC25A36	#N/A	#N/A	#N/A	#N/A	#N/A
		SLC25A37	#N/A	#N/A	#N/A	#N/A	#N/A
		SLC25A38	#N/A	#N/A	#N/A	#N/A	#N/A
		SLC25A39	#N/A	#N/A	#N/A	#N/A	#N/A
		SLC25A40	#N/A	#N/A	#N/A	#N/A	#N/A
		SLC25A41	#N/A	#N/A	#N/A	#N/A	#N/A
		SLC25A42	#N/A	#N/A	#N/A	#N/A	#N/A
		SLC25A43	#N/A	#N/A	#N/A	#N/A	#N/A
		SLC25A44	#N/A	#N/A	#N/A	#N/A	#N/A
	fatty acid transport proteins	SLC27A1	0	0.156843	0.312684	#N/A	#N/A
		SLC27A2	0	0.00211867	0.309113	0.545149	0.12627
		SLC27A3	0	0.014985	-0.510533	#N/A	#N/A
		SLC27A4	0	0.262869	-0.142027	0.897213	-0.0188475
		SLC27A5	#N/A	#N/A	#N/A	#N/A	#N/A
		SLC27A6	#N/A	#N/A	#N/A	#N/A	#N/A
	System A & N, sodium-coupled neutral amino acid transporter	SLC38A1	#N/A	#N/A	#N/A	#N/A	#N/A
		SLC38A2	0	0.547776	0.186391	0.989009	0.00429428
		SLC38A3	#N/A	#N/A	#N/A	#N/A	#N/A
		SLC38A4	#N/A	#N/A	#N/A	#N/A	#N/A
		SLC38A5	0	1	0.00251	#N/A	#N/A
		SLC38A6	#N/A	#N/A	#N/A	#N/A	#N/A
		SLC38A7	#N/A	#N/A	#N/A	#N/A	#N/A
		SLC38A8	#N/A	#N/A	#N/A	#N/A	#N/A
		SLC38A9	0	0.593407	-0.163297	#N/A	#N/A
		SLC38A10	0	0.935065	-0.111549	#N/A	#N/A
		SLC38A11	#N/A	#N/A	#N/A	#N/A	#N/A
	Na+-independent, system-L like amino acid transporter	SLC43A1	#N/A	#N/A	#N/A	#N/A	#N/A
		SLC43A2	#N/A	#N/A	#N/A	#N/A	#N/A
		SLC43A3	0	0.333666	-0.234782	#N/A	#N/A
		SLC43A4	#N/A	#N/A	#N/A	#N/A	#N/A
		SLC43A5	#N/A	#N/A	#N/A	#N/A	#N/A
		SLC43A6	#N/A	#N/A	#N/A	#N/A	#N/A
Dataset EV2 - Metabolic enzyme expression in SILAC proteomic data of HaCaT and HEK293T cells upon miR-31 overexpression. The seed number represents the number of miR-31-5p binding sequences (7merA, [AGC]CTTGCCA; 7mer8, TCTTGCC[TGC]; 8mer, TCTTGCCA) contained in the 3' UTR region of the gene. #N/A means gene no found in the proteomics data. Student’s T-Test was applied for the statistical analysis.
