# Supplementary material for: Metabolic rewiring in keratinocytes by miR‐31‐5p identifies therapeutic intervention for psoriasis
Source: EMBO Mol Med. 2023 Mar 1;15(4):e15674. doi: 10.15252/emmm.202215674 (PMC10086589; doi:10.15252/emmm.202215674)
Supplement: Supplementary file 10 — Source Data for Expanded View [file EMMM-15-e15674-s014.zip]

Archive with 169 entries (132 files):
- Figure Source Data File of Figure EV/
- Figure Source Data File of Figure EV/Figure EV 1/
- Figure Source Data File of Figure EV/.DS_Store
- __MACOSX/Figure Source Data File of Figure EV/._.DS_Store
- Figure Source Data File of Figure EV/Figure EV 4/
- Figure Source Data File of Figure EV/Figure EV 3/
- Figure Source Data File of Figure EV/Figure EV 2/
- Figure Source Data File of Figure EV/Figure EV 5/
- Figure Source Data File of Figure EV/Figure EV 1/.DS_Store
- __MACOSX/Figure Source Data File of Figure EV/Figure EV 1/._.DS_Store
- Figure Source Data File of Figure EV/Figure EV 1/1A/
- Figure Source Data File of Figure EV/Figure EV 1/1B/
- Figure Source Data File of Figure EV/Figure EV 4/.DS_Store
- __MACOSX/Figure Source Data File of Figure EV/Figure EV 4/._.DS_Store
- Figure Source Data File of Figure EV/Figure EV 4/4E/
- Figure Source Data File of Figure EV/Figure EV 4/4D/
- Figure Source Data File of Figure EV/Figure EV 4/4A/
- Figure Source Data File of Figure EV/Figure EV 4/4F/
- Figure Source Data File of Figure EV/Figure EV 3/3B/
- Figure Source Data File of Figure EV/Figure EV 3/3C/
- Figure Source Data File of Figure EV/Figure EV 3/.DS_Store
- __MACOSX/Figure Source Data File of Figure EV/Figure EV 3/._.DS_Store
- Figure Source Data File of Figure EV/Figure EV 3/3A/
- Figure Source Data File of Figure EV/Figure EV 3/3F/
- Figure Source Data File of Figure EV/Figure EV 2/.DS_Store
- __MACOSX/Figure Source Data File of Figure EV/Figure EV 2/._.DS_Store
- Figure Source Data File of Figure EV/Figure EV 2/2G/
- Figure Source Data File of Figure EV/Figure EV 2/2H/
- Figure Source Data File of Figure EV/Figure EV 2/2A/
- Figure Source Data File of Figure EV/Figure EV 2/2F/
- Figure Source Data File of Figure EV/Figure EV 2/2C/
- Figure Source Data File of Figure EV/Figure EV 2/2D/
- Figure Source Data File of Figure EV/Figure EV 2/2M/
- Figure Source Data File of Figure EV/Figure EV 2/2J/
- Figure Source Data File of Figure EV/Figure EV 2/2K/
- Figure Source Data File of Figure EV/Figure EV 2/2L/
- Figure Source Data File of Figure EV/Figure EV 2/2E/
- Figure Source Data File of Figure EV/Figure EV 5/5I/
- Figure Source Data File of Figure EV/Figure EV 5/5G/
- Figure Source Data File of Figure EV/Figure EV 5/5A/
- Figure Source Data File of Figure EV/Figure EV 5/5F/
- Figure Source Data File of Figure EV/Figure EV 5/.DS_Store
- __MACOSX/Figure Source Data File of Figure EV/Figure EV 5/._.DS_Store
- Figure Source Data File of Figure EV/Figure EV 5/5J/
- Figure Source Data File of Figure EV/Figure EV 5/5C/
- Figure Source Data File of Figure EV/Figure EV 5/5D/
- Figure Source Data File of Figure EV/Figure EV 5/5B/
- Figure Source Data File of Figure EV/Figure EV 5/5K/
- Figure Source Data File of Figure EV/Figure EV 5/5L/
- Figure Source Data File of Figure EV/Figure EV 1/1A/.DS_Store
- __MACOSX/Figure Source Data File of Figure EV/Figure EV 1/1A/._.DS_Store
- Figure Source Data File of Figure EV/Figure EV 1/1A/1A-miR-31 expression levels RT-qPCR.xlsx
- __MACOSX/Figure Source Data File of Figure EV/Figure EV 1/1A/._1A-miR-31 expression levels RT-qPCR.xlsx
- Figure Source Data File of Figure EV/Figure EV 1/1B/1B-miR-31 host gene expression.xlsx
- __MACOSX/Figure Source Data File of Figure EV/Figure EV 1/1B/._1B-miR-31 host gene expression.xlsx
- Figure Source Data File of Figure EV/Figure EV 4/4E/.DS_Store
- __MACOSX/Figure Source Data File of Figure EV/Figure EV 4/4E/._.DS_Store
- Figure Source Data File of Figure EV/Figure EV 4/4E/4E-GLS staining-image quantif..xlsx
- __MACOSX/Figure Source Data File of Figure EV/Figure EV 4/4E/._4E-GLS staining-image quantif..xlsx
- Figure Source Data File of Figure EV/Figure EV 4/4D/4D-GLUT1 staining-image quantif..xlsx
- __MACOSX/Figure Source Data File of Figure EV/Figure EV 4/4D/._4D-GLUT1 staining-image quantif..xlsx
- Figure Source Data File of Figure EV/Figure EV 4/4A/4A-Epidermal thickness-Numerical values.xlsx
- __MACOSX/Figure Source Data File of Figure EV/Figure EV 4/4A/._4A-Epidermal thickness-Numerical values.xlsx
- Figure Source Data File of Figure EV/Figure EV 4/4F/4F-GS staining-image quantif..xlsx
- __MACOSX/Figure Source Data File of Figure EV/Figure EV 4/4F/._4F-GS staining-image quantif..xlsx
- Figure Source Data File of Figure EV/Figure EV 3/3B/3B-Glycolytic stress test-Numerical values.xlsx
- __MACOSX/Figure Source Data File of Figure EV/Figure EV 3/3B/._3B-Glycolytic stress test-Numerical values.xlsx
- Figure Source Data File of Figure EV/Figure EV 3/3C/3C-Mitochondrial stress test-Numerical values.xlsx
- __MACOSX/Figure Source Data File of Figure EV/Figure EV 3/3C/._3C-Mitochondrial stress test-Numerical values.xlsx
- Figure Source Data File of Figure EV/Figure EV 3/3A/3A- western blot of KRT10 .tif
- __MACOSX/Figure Source Data File of Figure EV/Figure EV 3/3A/._3A- western blot of KRT10 .tif
- Figure Source Data File of Figure EV/Figure EV 3/3A/3A- western blot of Vinculin .tif
- __MACOSX/Figure Source Data File of Figure EV/Figure EV 3/3A/._3A- western blot of Vinculin .tif
- Figure Source Data File of Figure EV/Figure EV 3/3A/3A- western blot of KRT14 .tif
- __MACOSX/Figure Source Data File of Figure EV/Figure EV 3/3A/._3A- western blot of KRT14 .tif
- Figure Source Data File of Figure EV/Figure EV 3/3F/3F-Th17 differentiation-Flow cytometry values.xlsx
- __MACOSX/Figure Source Data File of Figure EV/Figure EV 3/3F/._3F-Th17 differentiation-Flow cytometry values.xlsx
- Figure Source Data File of Figure EV/Figure EV 2/2G/.DS_Store
- __MACOSX/Figure Source Data File of Figure EV/Figure EV 2/2G/._.DS_Store
- Figure Source Data File of Figure EV/Figure EV 2/2G/2G-SLC3A2 and SLC7A11  expression.xlsx
- __MACOSX/Figure Source Data File of Figure EV/Figure EV 2/2G/._2G-SLC3A2 and SLC7A11  expression.xlsx
- Figure Source Data File of Figure EV/Figure EV 2/2H/2H-Baselined ECAR and OCR-Numerical values.xlsx
- __MACOSX/Figure Source Data File of Figure EV/Figure EV 2/2H/._2H-Baselined ECAR and OCR-Numerical values.xlsx
- Figure Source Data File of Figure EV/Figure EV 2/2A/2A-2-NDBG uptake-Flow Cytormetry.xlsx
- __MACOSX/Figure Source Data File of Figure EV/Figure EV 2/2A/._2A-2-NDBG uptake-Flow Cytormetry.xlsx
- Figure Source Data File of Figure EV/Figure EV 2/2F/2F-western blot of vinculin for GS of NHEK-replicate 1 and 2.tif
- __MACOSX/Figure Source Data File of Figure EV/Figure EV 2/2F/._2F-western blot of vinculin for GS of NHEK-replicate 1 and 2.tif
- Figure Source Data File of Figure EV/Figure EV 2/2F/2F-western blot of GS of HaCaT-replicate 1 and 2.tif
- __MACOSX/Figure Source Data File of Figure EV/Figure EV 2/2F/._2F-western blot of GS of HaCaT-replicate 1 and 2.tif
- Figure Source Data File of Figure EV/Figure EV 2/2F/2F-western blot of GS of NHEK-replicate 1 and 2.tif
- __MACOSX/Figure Source Data File of Figure EV/Figure EV 2/2F/._2F-western blot of GS of NHEK-replicate 1 and 2.tif
- Figure Source Data File of Figure EV/Figure EV 2/2F/2F-western blot of GS of HaCaT-replicate 3.tif
- __MACOSX/Figure Source Data File of Figure EV/Figure EV 2/2F/._2F-western blot of GS of HaCaT-replicate 3.tif
- Figure Source Data File of Figure EV/Figure EV 2/2F/2F-western blot of GS of NHEK-replicate 3-5.tif
- __MACOSX/Figure Source Data File of Figure EV/Figure EV 2/2F/._2F-western blot of GS of NHEK-replicate 3-5.tif
- Figure Source Data File of Figure EV/Figure EV 2/2F/2F-western blot of vinculin for GS of HaCaT-replicate 1 and 2.tif
- __MACOSX/Figure Source Data File of Figure EV/Figure EV 2/2F/._2F-western blot of vinculin for GS of HaCaT-replicate 1 and 2.tif
- Figure Source Data File of Figure EV/Figure EV 2/2F/2F-western blot of PDHX of HaCaT-replicate 3.tif
- __MACOSX/Figure Source Data File of Figure EV/Figure EV 2/2F/._2F-western blot of PDHX of HaCaT-replicate 3.tif
- Figure Source Data File of Figure EV/Figure EV 2/2F/2F-western blot of vinculin and PDHX of NHEK-replicate 3-5.tif
- __MACOSX/Figure Source Data File of Figure EV/Figure EV 2/2F/._2F-western blot of vinculin and PDHX of NHEK-replicate 3-5.tif
- Figure Source Data File of Figure EV/Figure EV 2/2F/2F-western blot of Vinculin of HaCaT-replicate 3.tif
- __MACOSX/Figure Source Data File of Figure EV/Figure EV 2/2F/._2F-western blot of Vinculin of HaCaT-replicate 3.tif
- Figure Source Data File of Figure EV/Figure EV 2/2F/2F-western blot of PDHX of NHEK-replicate 1 and 2.tif
- __MACOSX/Figure Source Data File of Figure EV/Figure EV 2/2F/._2F-western blot of PDHX of NHEK-replicate 1 and 2.tif
- Figure Source Data File of Figure EV/Figure EV 2/2C/2C-GLUT1  expression.xlsx
- __MACOSX/Figure Source Data File of Figure EV/Figure EV 2/2C/._2C-GLUT1  expression.xlsx
- Figure Source Data File of Figure EV/Figure EV 2/2D/2D-LDH activity assay-Numerical values.xlsx
- __MACOSX/Figure Source Data File of Figure EV/Figure EV 2/2D/._2D-LDH activity assay-Numerical values.xlsx
- Figure Source Data File of Figure EV/Figure EV 2/2M/2M-Mitochondrial stress test-Numerical values.xlsx
- __MACOSX/Figure Source Data File of Figure EV/Figure EV 2/2M/._2M-Mitochondrial stress test-Numerical values.xlsx
- Figure Source Data File of Figure EV/Figure EV 2/2J/2J-2-NDBG uptake-Flow Cytormetry.xlsx
- __MACOSX/Figure Source Data File of Figure EV/Figure EV 2/2J/._2J-2-NDBG uptake-Flow Cytormetry.xlsx
- Figure Source Data File of Figure EV/Figure EV 2/2K/2K-2-NDBG uptake-Flow Cytormetry.xlsx
- __MACOSX/Figure Source Data File of Figure EV/Figure EV 2/2K/._2K-2-NDBG uptake-Flow Cytormetry.xlsx
- Figure Source Data File of Figure EV/Figure EV 2/2L/2L-Glycolysis stress test-Numerical values.xlsx
- __MACOSX/Figure Source Data File of Figure EV/Figure EV 2/2L/._2L-Glycolysis stress test-Numerical values.xlsx
- Figure Source Data File of Figure EV/Figure EV 2/2E/2E-PDHX  expression.xlsx
- __MACOSX/Figure Source Data File of Figure EV/Figure EV 2/2E/._2E-PDHX  expression.xlsx
- Figure Source Data File of Figure EV/Figure EV 5/5I/5I-GLUT1 image quantif.xlsx
- __MACOSX/Figure Source Data File of Figure EV/Figure EV 5/5I/._5I-GLUT1 image quantif.xlsx
- Figure Source Data File of Figure EV/Figure EV 5/5I/.DS_Store
- __MACOSX/Figure Source Data File of Figure EV/Figure EV 5/5I/._.DS_Store
- Figure Source Data File of Figure EV/Figure EV 5/5G/5G-MPO+ cells image quantif.xlsx
- __MACOSX/Figure Source Data File of Figure EV/Figure EV 5/5G/._5G-MPO+ cells image quantif.xlsx
- Figure Source Data File of Figure EV/Figure EV 5/5A/.DS_Store
- __MACOSX/Figure Source Data File of Figure EV/Figure EV 5/5A/._.DS_Store
- Figure Source Data File of Figure EV/Figure EV 5/5A/Ctrl-1.tif
- __MACOSX/Figure Source Data File of Figure EV/Figure EV 5/5A/._Ctrl-1.tif
- Figure Source Data File of Figure EV/Figure EV 5/5A/Ctrl-3.tif
- __MACOSX/Figure Source Data File of Figure EV/Figure EV 5/5A/._Ctrl-3.tif
- Figure Source Data File of Figure EV/Figure EV 5/5A/5A-staining of miR-31-micr.image and quantif..xlsx
- __MACOSX/Figure Source Data File of Figure EV/Figure EV 5/5A/._5A-staining of miR-31-micr.image and quantif..xlsx
- Figure Source Data File of Figure EV/Figure EV 5/5A/Ctrl-2.tif
- __MACOSX/Figure Source Data File of Figure EV/Figure EV 5/5A/._Ctrl-2.tif
- Figure Source Data File of Figure EV/Figure EV 5/5A/IMQ-3.tif
- __MACOSX/Figure Source Data File of Figure EV/Figure EV 5/5A/._IMQ-3.tif
- Figure Source Data File of Figure EV/Figure EV 5/5A/IMQ-2.tif
- __MACOSX/Figure Source Data File of Figure EV/Figure EV 5/5A/._IMQ-2.tif
- Figure Source Data File of Figure EV/Figure EV 5/5A/IMQ-1.tif
- __MACOSX/Figure Source Data File of Figure EV/Figure EV 5/5A/._IMQ-1.tif
- Figure Source Data File of Figure EV/Figure EV 5/5A/IMQ-5.tif
- __MACOSX/Figure Source Data File of Figure EV/Figure EV 5/5A/._IMQ-5.tif
- Figure Source Data File of Figure EV/Figure EV 5/5A/IMQ-4.tif
- __MACOSX/Figure Source Data File of Figure EV/Figure EV 5/5A/._IMQ-4.tif
- Figure Source Data File of Figure EV/Figure EV 5/5A/IMQ-6.tif
- __MACOSX/Figure Source Data File of Figure EV/Figure EV 5/5A/._IMQ-6.tif
- Figure Source Data File of Figure EV/Figure EV 5/5F/5F-CD4+ cells image quantif.xlsx
- __MACOSX/Figure Source Data File of Figure EV/Figure EV 5/5F/._5F-CD4+ cells image quantif.xlsx
- Figure Source Data File of Figure EV/Figure EV 5/5J/.DS_Store
- __MACOSX/Figure Source Data File of Figure EV/Figure EV 5/5J/._.DS_Store
- Figure Source Data File of Figure EV/Figure EV 5/5J/5J-GLS image quantif.xlsx
- __MACOSX/Figure Source Data File of Figure EV/Figure EV 5/5J/._5J-GLS image quantif.xlsx
- Figure Source Data File of Figure EV/Figure EV 5/5C/.DS_Store
- __MACOSX/Figure Source Data File of Figure EV/Figure EV 5/5C/._.DS_Store
- Figure Source Data File of Figure EV/Figure EV 5/5C/5C-Baker score-Numerical values.xlsx
- __MACOSX/Figure Source Data File of Figure EV/Figure EV 5/5C/._5C-Baker score-Numerical values.xlsx
- Figure Source Data File of Figure EV/Figure EV 5/5D/5D-Ki67 positive cells image quantif.xlsx
- __MACOSX/Figure Source Data File of Figure EV/Figure EV 5/5D/._5D-Ki67 positive cells image quantif.xlsx
- Figure Source Data File of Figure EV/Figure EV 5/5B/.DS_Store
- __MACOSX/Figure Source Data File of Figure EV/Figure EV 5/5B/._.DS_Store
- Figure Source Data File of Figure EV/Figure EV 5/5B/5B-Epidermal thickness-Numerical values.xlsx
- __MACOSX/Figure Source Data File of Figure EV/Figure EV 5/5B/._5B-Epidermal thickness-Numerical values.xlsx
- Figure Source Data File of Figure EV/Figure EV 5/5K/5K-GS image quantif.xlsx
- __MACOSX/Figure Source Data File of Figure EV/Figure EV 5/5K/._5K-GS image quantif.xlsx
- Figure Source Data File of Figure EV/Figure EV 5/5K/~$6K-GS image quantif.xlsx
- __MACOSX/Figure Source Data File of Figure EV/Figure EV 5/5K/._~$6K-GS image quantif.xlsx
- Figure Source Data File of Figure EV/Figure EV 5/5L/5L-IL10 quantification-ELISA values.xlsx
- __MACOSX/Figure Source Data File of Figure EV/Figure EV 5/5L/._5L-IL10 quantification-ELISA values.xlsx
