# Supplementary material for: Metabolic rewiring in keratinocytes by miR‐31‐5p identifies therapeutic intervention for psoriasis
Source: EMBO Mol Med. 2023 Mar 1;15(4):e15674. doi: 10.15252/emmm.202215674 (PMC10086589; doi:10.15252/emmm.202215674)
Supplement: Supplementary file 10 — Source Data for Expanded View [file EMMM-15-e15674-s014.zip › Figure Source Data File of Figure EV/Figure EV 1/1A/1A-miR-31 expression levels RT-qPCR.xlsx]

## Sheet: Sheet1
Glycolytic gene expression levels
hsa-miR-31/RNU6-1		Ct of miR-31 (PS/HC)	Ct of RNU6-1 (PS/HC)	Ct of miR-31 (control)	Ct of RNU6-1 (control)	delta Ct (PS/HC)	delta Ct (control)	delta-delta Ct	2^-delta-delta Ct
HC	HC1	31.01	22.35	27.97	19.84	8.66	8.13	0.53	0.691
	HC2	25.91	16.68	27.97	19.84	9.23	8.13	1.1	0.467
	HC3	25.37	18.14	27.97	19.84	7.23	8.13	-0.9	1.86
	HC4	27.7126	18.4633	27.9698	19.8401	9.2493	8.12976	1.11954	0.460239
	HC5	27.98	19.3	27.97	19.84	8.69	8.13	0.56	0.679
PS	PS1	29.57	22.73	27.97	19.84	6.84	8.13	-1.29	2.452
	PS2	23.4651	17.1574	27.9698	19.8401	6.30769	8.12976	-1.82206	3.53586
	PS3	30.9022	23.2129	27.9698	19.8401	7.6893	8.12976	-0.440461	1.35704
	PS4	23.1227	17.7453	27.9698	19.8401	5.37737	8.12976	-2.75238	6.7383
	PS5	23.077	17.8203	27.9698	19.8401	5.25668	8.12976	-2.87307	7.32624
mmu-miR-31/RNU6-1		2^-delta-delta Ct
Vehicle	Vehicle1	0.459951
	Vehicle2	1.08221
	Vehicle3	4.42655
	Vehicle4	2.53257
	Vehicle5	3.10624
	Vehicle6	0.124159
	Vehicle7	0.089132
IMQ	IMQ1	13.6203
	IMQ2	14.2569
	IMQ3	8.03052
	IMQ4	4.98784
	IMQ5	4.02298
	IMQ6	1.23254
	IMQ7	1.94891
