# Supplementary material for: Metabolic rewiring in keratinocytes by miR‐31‐5p identifies therapeutic intervention for psoriasis
Source: EMBO Mol Med. 2023 Mar 1;15(4):e15674. doi: 10.15252/emmm.202215674 (PMC10086589; doi:10.15252/emmm.202215674)
Supplement: Supplementary file 10 — Source Data for Expanded View [file EMMM-15-e15674-s014.zip › Figure Source Data File of Figure EV/Figure EV 1/1B/1B-miR-31 host gene expression.xlsx]

## Sheet: Sheet1
miR-31 HG expression in microarray of GSE13355
HC	PN	PL
-0.294432	0.176645	0.267988
-0.261431	-0.192852	-0.21787
-0.035069	-0.280015	0.363317
-0.242514	0.082943	0.272157
0.19218	-0.01058	0.052682
-0.098495	-0.209284	0.107423
0.332614	0.083124	-0.02145
-0.338017	-0.176653	0.084151
-0.113039	-0.246734	0.273419
-0.184235	-0.263131	0.236851
-0.264944	-0.132524	0.115021
-0.113318	-0.108939	0.625856
-0.220783	-0.095802	0.196833
0.022272	0.029206	0.203504
0.048026	-0.089784	0.494074
-0.037574	0.083347	0.18988
-0.091186	-0.393942	0.161065
-0.064351	-0.260694	0.472687
-0.076615	-0.217357	0.222736
-0.212591	-0.100559	0.276774
-0.266915	-0.186997	-0.248623
-0.174813	-0.217142	-0.101042
-0.130125	0.055181	0.158256
-0.049895	-0.131282	0.416883
-0.149646	-0.119654	-0.154288
-0.158932	-0.074633	0.210507
-0.050877	0.119575	0.138598
0.013147	-0.151018	0.904116
-0.125944	-0.055254	0.411517
-0.124952	-0.172958	-0.127171
-0.018271	-0.163097	0.097881
0.227534	-0.265313	0.230951
-0.141897	-0.184167	0.32739
-0.166868	-0.180142	0.20259
-0.223656	-0.172286	0.103281
-0.219246	0.195959	0.211963
-0.02408	0.171815	0.39066
-0.164469	-0.069249	0.340033
0.169486	0.045714	-0.028888
0.013616	-0.120971	0.169734
-0.149564	-0.171791	0.067685
-0.00623	-0.035509	0.151673
-0.034469	-0.011464	0.230394
-0.099779	-0.079814	0.016377
0.018008	0.070528	0.182725
-0.001781	-0.213554	-0.004666
-0.197793	0.215452	0.305559
-0.142698	-0.106287	-0.084859
-0.054051	-0.158817	0.195276
0.158645	-0.181098	0.488569
-0.258752	-0.115062	-0.04379
-0.171806	-0.075616	0.322859
-0.108603	-0.197329	0.302964
0.000726	-0.101112	-0.089787
0.154282	0.111436	0.248471
-0.145873	-0.061589	0.211257
-0.222161	-0.25799	0.289805
-0.063397	-0.050324	0.168025
-0.104406
-0.163323
-0.121555
-0.144661
-0.089651
-0.146241
