# Supplementary material for: Metabolic rewiring in keratinocytes by miR‐31‐5p identifies therapeutic intervention for psoriasis
Source: EMBO Mol Med. 2023 Mar 1;15(4):e15674. doi: 10.15252/emmm.202215674 (PMC10086589; doi:10.15252/emmm.202215674)
Supplement: Supplementary file 10 — Source Data for Expanded View [file EMMM-15-e15674-s014.zip › Figure Source Data File of Figure EV/Figure EV 4/4E/4E-GLS staining-image quantif..xlsx]

## Sheet: Sheet1
GLS staining, Image quantif.
		B	S+G	B+S+G			B	S+G	B+S+G
HC-1	image-1	83.4237	59.6227	64.0917	PS-1	image-1	56.8947	62.8617	61.7877
	image-2	64.3587	93.6207	85.2097		image-2	54.0257	63.8717	61.8917
	image-3	92.2907	104.591	98.9757		image-3	58.0967	68.5607	67.2717
HC-2	image-1	63.5107	58.4107	60.7297	PS-2	image-1	59.2727	56.6147	56.8297
	image-2	74.6197	77.2457	76.0427		image-2	54.2707	64.2577	62.8207
	image-3	78.2927	67.0137	66.4487		image-3	63.3347	76.1957	74.2337
HC-3	image-1	52.7167	62.8827	58.9057	PS-3	image-1	82.4547	82.0447	82.4257
	image-2	83.1087	102.858	98.8167		image-2	80.2767	81.4287	81.9787
	image-3	78.7297	102.364	97.9937		image-3	89.2637	81.4727	82.9247
HC-4	image-1	69.6717	62.3487	65.5707	PS-4	image-1	92.2437	108.43	105.361
	image-2	68.9147	59.0907	61.2027		image-2	82.7437	91.3657	89.7477
	image-3	53.2747	54.7547	54.9937		image-3	89.7807	101.512	100.136
HC-5	image-1	77.2477	55.7317	64.2237	PS-5	image-1	60.0827	56.8787	55.9667
	image-2	73.0607	54.8907	59.4577		image-2	67.3437	65.3937	65.1547
	image-3	85.4387	61.9657	69.3467		image-3	56.3517	60.8737	60.8417
