# Supplementary material for: Metabolic rewiring in keratinocytes by miR‐31‐5p identifies therapeutic intervention for psoriasis
Source: EMBO Mol Med. 2023 Mar 1;15(4):e15674. doi: 10.15252/emmm.202215674 (PMC10086589; doi:10.15252/emmm.202215674)
Supplement: Supplementary file 10 — Source Data for Expanded View [file EMMM-15-e15674-s014.zip › Figure Source Data File of Figure EV/Figure EV 4/4D/4D-GLUT1 staining-image quantif..xlsx]

## Sheet: Sheet1
GLUT1 staining, Image quantif.
		B	S+G	B+S+G			B	S+G	B+S+G
HC-1	image-1	81.3053	72.7483	71.0513	PS-1	image-1	123.421	76.7703	84.8233
	image-2	88.8423	59.8493	66.7993		image-2	117.621	69.7073	77.5753
	image-3	98.8693	55.1143	65.2323		image-3	122.047	63.8463	75.2813
HC-2	image-1	82.4553	62.2273	69.5753	PS-2	image-1	134.957	63.3653	81.4933
	image-2	119.574	49.3303	64.6003		image-2	121.157	40.7873	63.1143
	image-3	123.025	36.6073	58.5233		image-3	114.213	41.5793	59.3723
HC-3	image-1	62.3643	48.6383	52.1553	PS-3	image-1	119.159	35.9633	49.8303
	image-2	69.6433	57.7603	60.1013		image-2	107.713	34.7143	55.6353
	image-3	69.8703	61.6313	63.1063		image-3	105.325	39.5553	52.4533
HC-4	image-1	95.3963	83.9673	85.4883	PS-4	image-1	89.6773	70.7313	72.9123
	image-2	99.8873	83.6403	87.4143		image-2	86.5283	78.0423	75.8263
	image-3	72.8603	78.9653	76.4413		image-3	106.975	65.2023	74.9223
HC-5	image-1	115.142	91.3773	100.537	PS-5	image-1	101.908	40.8193	55.6063
	image-2	118.885	89.9273	101.974		image-2	115.248	60.4813	62.0873
	image-3	111.608	101.149	104.825		image-3	NA	NA	NA
