# Supplementary material for: Metabolic rewiring in keratinocytes by miR‐31‐5p identifies therapeutic intervention for psoriasis
Source: EMBO Mol Med. 2023 Mar 1;15(4):e15674. doi: 10.15252/emmm.202215674 (PMC10086589; doi:10.15252/emmm.202215674)
Supplement: Supplementary file 10 — Source Data for Expanded View [file EMMM-15-e15674-s014.zip › Figure Source Data File of Figure EV/Figure EV 4/4A/4A-Epidermal thickness-Numerical values.xlsx]

## Sheet: Sheet1
Epidermal thickness, μm
HC	Ps
83.3967	280.551
89.6451	251.853
50.7956	316.171
60.5174	308.62
60.8024	325.723
