# Supplementary material for: Metabolic rewiring in keratinocytes by miR‐31‐5p identifies therapeutic intervention for psoriasis
Source: EMBO Mol Med. 2023 Mar 1;15(4):e15674. doi: 10.15252/emmm.202215674 (PMC10086589; doi:10.15252/emmm.202215674)
Supplement: Supplementary file 10 — Source Data for Expanded View [file EMMM-15-e15674-s014.zip › Figure Source Data File of Figure EV/Figure EV 4/4F/4F-GS staining-image quantif..xlsx]

## Sheet: Sheet1
GS staining, Image quantif.
		B	S+G	B+S+G			B	S+G	B+S+G
HC-1	image-1	22.4207	10.2827	13.0417	PS-1	image-1	23.3467	7.85067	11.1997
	image-2	18.4227	8.66667	11.5277		image-2	17.9517	5.72067	9.37067
	image-3	18.1067	8.08467	10.1057		image-3	17.7957	6.39167	10.2667
HC-2	image-1	14.3567	7.92267	9.26367	PS-2	image-1	27.3227	10.9817	13.8807
	image-2	13.0347	8.47867	8.43267		image-2	20.4407	6.74467	9.95567
	image-3	12.7497	8.84367	8.97467		image-3	19.7757	6.21967	8.86367
HC-3	image-1	8.72167	3.91667	4.69167	PS-3	image-1	21.1067	9.31867	11.6767
	image-2	6.57567	3.49167	4.15867		image-2	21.8317	9.20567	11.6177
	image-3	5.19567	3.78067	4.07967		image-3	19.8847	7.07467	10.2777
HC-4	image-1	9.03867	8.05067	7.82867	PS-4	image-1	45.9087	22.4047	27.4297
	image-2	16.3697	9.40467	10.9997		image-2	40.9657	20.6377	24.8787
	image-3	17.0577	8.38667	10.9687		image-3	47.2327	22.2137	25.9967
HC-5	image-1	15.9727	5.22267	8.51667	PS-5	image-1	24.9217	5.11967	9.72067
	image-2	16.1387	7.15667	9.90467		image-2	19.7407	5.74567	10.0337
	image-3	13.7627	8.16467	9.40167		image-3	28.9787	4.95467	10.8447
