# Supplementary material for: Metabolic rewiring in keratinocytes by miR‐31‐5p identifies therapeutic intervention for psoriasis
Source: EMBO Mol Med. 2023 Mar 1;15(4):e15674. doi: 10.15252/emmm.202215674 (PMC10086589; doi:10.15252/emmm.202215674)
Supplement: Supplementary file 10 — Source Data for Expanded View [file EMMM-15-e15674-s014.zip › Figure Source Data File of Figure EV/Figure EV 3/3B/3B-Glycolytic stress test-Numerical values.xlsx]

## Sheet: Sheet1
ECAR, pH/min
Time (minutes)	Ctrl+CaCl2					miR-31+CaCl2
1.43806	17.5978	16.2165	13.8579	21.9921	24.8999	35.1951	31.2832	15.7323	24.2303	22.0647
10.1686	14.5677	15.9228	14.0784	26.9698	25.0198	36.0543	31.6171	16.741	24.4839	28.5315
18.9033	14.0514	15.9185	14.3657	27.7805	28.9023	36.3729	32.3548	17.4675	24.7266	22.5559
27.7803	42.2188	51.3696	37.0629	77.1897	53.8173	94.3208	80.9497	58.4749	74.479	48.1259
36.5532	53.8419	63.2969	55.2001	87.9003	63.0927	105.151	94.3355	67.8857	85.6508	66.5174
45.3277	57.4891	66.972	56.3718	88.5266	68.2296	105.986	97.6222	69.7249	90.4663	67.5969
54.1662	63.9671	74.4468	54.6171	87.4598	64.7496	137.113	122.22	85.5059	108.839	76.367
62.8918	58.7278	68.5267	51.2247	82.7475	57.7048	118.096	111.205	74.9871	95.4641	66.7425
71.706	54.3397	63.9028	47.479	77.967	56.3865	109.423	103.468	69.6372	87.5842	61.961
80.5775	9.50731	10.1174	7.81234	13.533	12.4071	31.693	27.2245	13.2321	22.5639	13.1399
89.3154	3.26024	3.77928	1.16637	7.63494	7.48687	21.1497	17.4671	4.90544	14.6186	4.98471
98.0441	4.42542	5.38915	2.71033	8.79278	9.16007	18.0642	15.0994	4.38855	12.9929	4.88626
