# Supplementary material for: Metabolic rewiring in keratinocytes by miR‐31‐5p identifies therapeutic intervention for psoriasis
Source: EMBO Mol Med. 2023 Mar 1;15(4):e15674. doi: 10.15252/emmm.202215674 (PMC10086589; doi:10.15252/emmm.202215674)
Supplement: Supplementary file 10 — Source Data for Expanded View [file EMMM-15-e15674-s014.zip › Figure Source Data File of Figure EV/Figure EV 3/3C/3C-Mitochondrial stress test-Numerical values.xlsx]

## Sheet: Sheet1
OCR, pmol/min
Time (minutes)	Ctrl+CaCl2			miR-31+CaCl2
1.44326	281.002	231.673	490.04	473.859	640.967	717.363
10.147	240.853	144.938	462.235	430.019	589.928	669.132
18.914	239.42	137.565	448.49	392.443	551.359	628.467
27.701	110.271	50.4571	157.244	189.052	206.363	224.49
36.4396	92.7163	42.0525	151.544	165.889	200.647	217.801
45.1681	88.8919	37.9178	150.778	152.144	176.445	202.255
54.0055	278.527	162.481	613.681	491.962	906.036	1140.58
62.7438	268.022	155.393	572.185	458.051	882.513	1091.3
71.4804	253.801	146.607	538.764	445.892	872.631	1092.51
80.3085	62.5303	23.0433	81.3588	102.113	108.587	113.835
89.0214	57.6323	11.3373	89.5655	102.115	110.801	121.625
97.7808	52.6461	12.338	90.2804	90.7799	99.1905	113.238
