# Supplementary material for: Metabolic rewiring in keratinocytes by miR‐31‐5p identifies therapeutic intervention for psoriasis
Source: EMBO Mol Med. 2023 Mar 1;15(4):e15674. doi: 10.15252/emmm.202215674 (PMC10086589; doi:10.15252/emmm.202215674)
Supplement: Supplementary file 10 — Source Data for Expanded View [file EMMM-15-e15674-s014.zip › Figure Source Data File of Figure EV/Figure EV 3/3F/3F-Th17 differentiation-Flow cytometry values.xlsx]

## Sheet: Sheet1
The proportion of Th17 cell (%)
Vehicle	IL-6+IL-21+TGFb	IL-6+IL-21+TGFb+0.1μM Asp	IL-6+IL-21+TGFb+0.5μM Asp	IL-6+IL-21+TGFb+1μM Asp	IL-6+IL-21+TGFb+5μM Asp	IL-6+IL-21+TGFb+25μM Asp	IL-6+IL-21+TGFb+0.5μM Glu	IL-6+IL-21+TGFb+5μM Glu	IL-6+IL-21+TGFb+25μM Glu
14.5	54.22	57.78	55.71	60.17	64.56	62.29	50.06	56.84	62.54
8.97	51.75	58.89	58.68	57.79	63.66	64.14	47.64	63.39	52.53
6.93	57.34	59.34	57.16	59.14	61.53	69.49	57.77	50.4	60.52
5.57	58.99	58.76	58.43	60.06	60.11	63.6	52.3	52.59	57.36
