# Supplementary material for: Metabolic rewiring in keratinocytes by miR‐31‐5p identifies therapeutic intervention for psoriasis
Source: EMBO Mol Med. 2023 Mar 1;15(4):e15674. doi: 10.15252/emmm.202215674 (PMC10086589; doi:10.15252/emmm.202215674)
Supplement: Supplementary file 10 — Source Data for Expanded View [file EMMM-15-e15674-s014.zip › Figure Source Data File of Figure EV/Figure EV 2/2G/2G-SLC3A2 and SLC7A11 expression.xlsx]

## Sheet: Sheet1
		Ct value of SLC3A2	Ct value of b-Actin	Ct value of SLC3A2 (Ctrl)	Ct value of b-Actin (Ctrl)	Delta-Ct	Delta-Ct	Delta-Delta-Ct	2^-delta-delta-Ct
Ctrl	Ctrl-1	24.4182	17.5888	23.9052	17.3917	6.82942	6.51344	0.315985	0.803302
	Ctrl-2	23.9237	17.616	23.9052	17.3917	6.30764	6.51344	-0.205793	1.15332
	Ctrl-3	23.3737	16.9704	23.9052	17.3917	6.40325	6.51344	-0.110192	1.07937
	Ctrl-4	24.48	17.94	23.77	17.35	6.53	6.42	0.12	0.92
	Ctrl-5	23.71	17.33	23.77	17.35	6.38	6.42	-0.04	1.03
	Ctrl-6	23.21	17.03	23.77	17.35	6.19	6.42	-0.23	1.17
	Ctrl-7	23.67	17.09	23.77	17.35	6.58	6.42	0.16	0.9
miR-31	miR-31-1	22.2426	17.5553	23.9052	17.3917	4.68736	6.51344	-1.82608	3.54572
	miR-31-2	23.264	17.1184	23.9052	17.3917	6.14561	6.51344	-0.367832	1.29041
	miR-31-3	22.7598	17.4413	23.9052	17.3917	5.3185	6.51344	-1.19493	2.28934
	miR-31-4	22.96	17.43	23.77	17.35	5.53	6.42	-0.89	1.86
	miR-31-5	22.45	17.22	23.77	17.35	5.23	6.42	-1.19	2.28
	miR-31-6	22.76	17.08	23.77	17.35	5.67	6.42	-0.75	1.68
	miR-31-7	23.74	18.21	23.77	17.35	5.52	6.42	-0.9	1.86
		Ct value of SLC7A11	Ct value of b-Actin	Ct value of SLC7A11 (Ctrl)	Ct value of b-Actin (Ctrl)	Delta-Ct	Delta-Ct	Delta-Delta-Ct	2^-delta-delta-Ct
Ctrl	Ctrl-1	29.592	17.5888	29.0508	17.5888	12.0032	11.462	0.541193	0.687203
	Ctrl-2	28.686	17.616	29.0508	17.5888	11.07	11.462	-0.392013	1.31222
	Ctrl-3	28.8744	16.9704	29.0508	17.5888	11.904	11.462	0.442017	0.736105
	Ctrl-4	29.52	17.94	29.1	17.35	11.58	11.75	-0.17	1.13
	Ctrl-5	29.1	17.33	29.1	17.35	11.77	11.75	0.02	0.99
	Ctrl-6	28.92	17.03	29.1	17.35	11.89	11.75	0.14	0.91
	Ctrl-7	28.85	17.09	29.1	17.35	11.77	11.75	0.01	0.99
miR-31	miR-31-1	27.9943	18.4466	29.0508	17.5888	9.54763	11.462	-1.91433	3.7694
	miR-31-2	28.43	17.5553	29.0508	17.5888	10.8747	11.462	-0.587289	1.50242
	miR-31-3	27.7343	17.4413	29.0508	17.5888	10.2929	11.462	-1.16903	2.2486
	miR-31-4	28.56	17.43	29.1	17.35	11.13	11.75	-0.62	1.54
	miR-31-5	28.27	17.22	29.1	17.35	11.05	11.75	-0.7	1.63
	miR-31-6	28.64	17.08	29.1	17.35	11.56	11.75	-0.19	1.14
	miR-31-7	29.14	18.21	29.1	17.35	10.93	11.75	-0.82	1.77
