# Supplementary material for: Metabolic rewiring in keratinocytes by miR‐31‐5p identifies therapeutic intervention for psoriasis
Source: EMBO Mol Med. 2023 Mar 1;15(4):e15674. doi: 10.15252/emmm.202215674 (PMC10086589; doi:10.15252/emmm.202215674)
Supplement: Supplementary file 10 — Source Data for Expanded View [file EMMM-15-e15674-s014.zip › Figure Source Data File of Figure EV/Figure EV 2/2H/2H-Baselined ECAR and OCR-Numerical values.xlsx]

## Sheet: Sheet1
ECAR, baselined to data of 80.415281 minutes
Time (minutes)	Ctrl+Gln					miR-31+Gln					Ctrl+Glu					miR-31+Glu
1.44378	60.9244	53.0132	82.8961	68.3706	94.2545	99.8472	80.4321	97.8707	80.9372	134.628	29.5608	35.8343	29.5889	28.2655	25.1565	38.0983	41.3581	38.9121	44.5737	40.0424
10.2144	58.3181	58.4048	81.239	68.3357	94.5005	79.5352	77.2002	90.4618	77.123	128.851	27.9318	33.7025	26.6025	28.6507	29.801	35.9564	41.38	38.0678	44.6143	43.318
19.0167	56.2555	57.4082	79.9413	66.5036	91.7712	74.6471	76.9096	88.2663	74.7226	125.017	28.083	33.3674	26.0383	27.7066	27.5189	37.0898	39.2567	36.5496	42.2527	43.6596
27.851	296.01	275.871	332.13	287.374	386.528	381.676	317.075	326.558	291.825	424.884	148.012	149.43	145.829	145.576	165.541	160.698	157.718	148.596	148.764	150.405
36.6286	296.696	276.235	329.336	287.328	351.028	365.451	316.537	321.991	282.892	403.164	157.428	158.227	149.752	151.406	156.806	136.866	147.234	140.207	136.267	140.183
45.329	305.058	281.711	324.371	290.827	364.339	333.102	294.26	313.276	277.566	382.318	147.573	147.69	134.367	130.856	126.444	136.155	145.145	138.561	135.152	141.641
54.0918	305.78	284.829	315.509	291.986	367.916	326.301	289.538	312.221	271.618	382.767	148.461	146.643	132.793	134.017	133.388	140.783	141.873	138.584	136.224	139.888
62.8601	307.636	285.578	318.291	291.107	366.547	315.993	288.08	310.299	270.994	385.41	147.61	146.474	134.054	135.793	136.436	140.713	141.376	139.945	134.478	139.631
71.5896	306.243	281.975	321.139	292.711	363.701	306.418	290.42	312.648	271.879	378.515	147.077	146.867	132.984	135.484	130.408	138.422	142.23	138.533	135.474	138.136
80.4153	100	100	100	100	100	100	100	100	100	100	100	100	100	100	100	100	100	100	100	100
89.151	123.138	124.46	123.227	117.979	121.539	115.833	117.136	116.392	115.331	116.328	106.55	104.646	102.493	102.814	111.318	102.767	99.8218	100.763	97.3624	97.0166
97.9211	155.404	152.071	148.37	136.876	157.539	135.585	131.209	130.083	131.427	135.808	109.263	106.079	103.891	104.735	116.695	110.557	102.841	103.251	98.1781	98.9316
106.661	175.735	180.252	171.268	161.382	180.702	143.809	143.422	142.174	140.346	141.209	111.615	108.427	101.276	106.345	115.632	113.034	105.679	105.344	98.4703	102.395
115.429	174.892	177.044	171.495	164.382	188.051	158.828	152.792	152.616	150.506	166.05	115.726	110.983	103.378	109.123	118.64	122.271	108.699	108.783	102.929	106.819
124.112	173.238	173.9	170.779	162.515	186.24	164.471	160.864	159.551	156.667	176.235	120.583	113.799	102.741	111.033	119.176	129.78	111.829	110.036	104.528	110.437
132.874	172.886	170.621	169.98	162.122	195.724	180.376	166.69	165.519	159.044	190.696	125.506	116.849	105.543	113.936	122.836	125.057	108.685	105.938	100.585	105.3
141.643	175.809	174.042	175.084	163.698	192.144	189.575	167.789	175.036	160.32	203.637	121.885	116.385	113.193	113.448	133.945	111.724	106.011	106.64	101.786	100.076
150.411	173.61	171.798	172.857	163.665	195.755	190.453	167.513	178.043	162.048	193.622	114.616	114.793	111.361	110.513	121.566	107.212	107.166	104.265	102.15	99.8507
159.124	173.8	171.24	169.864	163.031	188.175	188.486	169.065	180.885	163.401	191.902	112.667	111.013	108.011	109.85	114.915	103.744	105.052	103.229	100.468	98.4642
167.91	172.682	173.781	170.727	161.616	191.371	198.582	172.071	182.524	166.631	194.275	110.594	108.563	106.558	108.531	118.547	104.489	106.402	103.336	101.027	97.51
176.704	174.584	173.578	172.793	161.063	190.648	200.429	175.179	184.265	167.16	200.864	111.818	108.386	104.211	106.779	113.264	106.271	105.611	103.474	101.076	97.592
185.446	174.366	172.896	170.603	160.979	193.472	207.032	175.493	184.109	167.571	202.255	111.122	107.995	102.589	105.141	113.99	104.818	104.531	102.185	99.6948	97.5825
194.209	172.647	171.873	169.247	159.273	188.8	199.978	174.378	183.83	166.593	197.352	108.684	107.485	101.837	103.681	109.408	104.472	103.154	101.075	97.9945	95.5547
202.945	173.677	173.747	167.686	161.85	190.464	197.132	177.123	185.652	169.329	199.605	106.491	106.563	99.6209	103.276	108.63	103.3	105.262	101.328	98.1759	96.2896
211.723	168.58	167.921	166.539	157.054	186.316	193.061	175.858	184.289	168.022	201.161	105.694	106.086	97.1629	100.231	111.279	102.902	103.908	100.037	98.0694	94.4381
220.5	168.365	166.483	164.51	153.53	184.609	195.765	175.091	185.007	168.248	199.777	105.253	105.098	95.3786	100.805	110.603	102.692	101.617	99.4361	97.4345	94.3229
229.274	167.668	167.872	166.513	154.233	187.029	206.979	174.075	185.268	168.591	199.713	105.628	104.797	98.0991	100.291	108.739	102.131	99.9915	99.508	95.8186	93.7335
238.022	167.076	169.614	164.427	155.593	188.598	204.084	174.7	186.116	169.557	207.035	103.853	103.009	96.5068	99.531	108.018	103.139	100.874	98.6691	96.5147	92.7505
246.791	166.864	164.505	161.648	152.41	183.678	195.356	175.067	185.603	168.366	198.834	101.386	101.004	93.1292	97.5776	108.757	100.067	101.825	98.5758	95.3345	93.1391
255.579	165.78	163.687	160.908	150.488	182.039	202.415	174.166	187.268	168.623	203.245	102.375	101.161	91.3716	97.4321	106.115	101.172	97.8443	97.3733	94.4778	91.9417
264.37	162.935	162.7	161.212	149.844	180.179	202.7	175.079	185.394	168.293	207.088	99.1039	99.8	92.8895	95.9287	109.288	98.1557	99.5833	96.5263	93.8862	89.385
273.191	164.32	165.706	162.067	150.202	181.726	202.087	174.439	185.69	168.859	205.365	99.2905	99.1858	92.0661	96.0962	103.363	99.8857	99.092	95.484	91.9857	89.1186
281.98	165.184	165.006	161.21	148.96	181.499	208.038	174.979	187.632	169.175	207.099	99.5195	98.1734	89.7139	95.7857	105.798	99.7891	97.2577	96.3545	93.2778	91.1643
290.727	164.087	165.573	159.675	148.618	178.555	204.535	173.719	184.6	169.116	202.834	97.5764	97.2675	89.2035	94.8301	102.869	97.8954	96.3689	94.7397	93.318	89.3657
299.5	163.61	164.377	159.566	146.723	180.568	201.051	174.332	184.879	169.592	205.412	95.8573	96.337	88.6432	94.2363	104.694	97.7832	96.9823	93.4679	92.1755	89.3256
308.294	161.292	162.395	157.759	146.61	178.26	203.587	172.833	185.088	167.884	203.839	95.9399	95.4271	88.3314	92.7766	103.347	95.8642	95.7366	94.2671	90.8582	87.6688
317.052	162.211	162.485	156.999	145.892	177.628	205.526	174.079	183.991	169.482	206.005	94.8077	95.1937	88.058	92.2056	94.8585	95.6883	93.5286	92.5521	89.1756	86.8304
325.852	160.345	162.166	158.594	143.972	178.759	201.812	173.746	183.609	167.968	206.732	93.8425	94.3984	87.1227	91.6759	99.5494	92.823	95.8317	92.5373	90.0612	85.9465
334.614	161.895	162.545	158.376	144.562	179.168	209.334	173.643	184.399	168.854	208.424	93.7382	93.9293	87.0348	91.2649	97.3071	94.2066	93.0326	90.9305	89.1421	86.507
OCR, baselined to data of 80.415281 minutes
Time (minutes)	Ctrl+Gln					miR-31+Gln					Ctrl+Glu					miR-31+Glu
1.44378	87.5224	90.6429	88.9741	80.4855	85.3263	79.1701	80.1201	72.1307	77.3842	79.9151	115.689	122.759	120.736	120.52	109.74	106.957	98.1836	63.5183	105.049	98.8447
10.2144	83.981	88.449	86.1988	80.2318	85.6134	76.1262	79.7756	70.7189	74.5223	75.8826	107.287	116.309	117.957	116.332	106.57	99.3125	97.0573	75.9571	100.537	96.292
19.0167	80.4819	85.068	83.6905	79.921	82.5085	77.3514	76.9911	73.4859	73.5859	76.2302	105.231	116.038	116.095	113.103	104.914	96.0193	93.2489	77.8784	98.1283	95.7062
27.851	68.2411	76.5598	71.5703	70.5387	74.1083	72.682	72.4324	68.745	70.2147	70.3866	92.6324	97.3968	97.0438	98.327	89.9106	94.8974	86.6186	70.4301	92.2734	91.3992
36.6286	62.463	69.0489	65.8244	69.3076	75.0057	71.9064	69.2579	71.4063	68.4039	75.4768	86.4938	90.8511	91.7261	89.9712	89.1639	95.344	87.7002	66.0481	94.0371	88.5029
45.329	57.2093	65.4617	63.3382	69.2341	68.0344	72.4025	70.7503	64.9844	68.3478	74.776	83.9318	87.7177	90.3448	90.5852	88.8042	88.1019	85.0656	74.6783	91.2074	87.1985
54.0918	56.0987	63.8666	61.3586	68.9776	67.6497	70.8973	68.2414	66.239	66.7566	72.1272	82.6111	85.8455	88.7462	87.9672	85.9107	84.6836	83.8386	73.6089	90.415	84.8644
62.8601	54.3544	62.8223	58.0813	68.4158	65.7642	68.7521	66.5291	64.8391	65.3988	70.1272	83.8601	83.4487	86.2081	85.5258	86.5773	84.2162	83.1902	82.3276	89.0576	84.337
71.5896	53.7066	61.0909	58.3161	69.3674	63.476	68.7615	65.1613	63.8333	65.1175	68.9884	82.3954	77.7929	86.8615	83.703	85.0692	80.8565	82.4549	87.0969	81.9019	82.1572
80.4153	100	100	100	100	100	100	100	100	100	100	100	100	100	100	100	100	100	100	100	100
89.151	103.909	105.669	107.904	104.17	106.783	108.826	108.455	107.133	107.45	110.161	106.973	98.3332	105.333	105.12	106.358	109.595	111.568	107.105	108.421	104.298
97.9211	101.773	109.585	111.707	107.352	111.862	114.863	116.687	113.206	115.342	118.501	107.538	108.013	109.009	107.966	105.752	116.961	116.476	110.686	113.105	109.209
106.661	105.897	109.544	116.735	110.989	119.813	123.522	125.286	122.208	125.012	127.829	112.281	110.831	113.993	111.144	112.381	125.464	120.931	113.08	120.599	110.884
115.429	106.387	111.021	119.27	114.131	118.737	127.632	131.452	127.426	131.13	136.057	113.944	109.861	117.882	111.335	112.968	127.73	122.348	113.739	120.617	113.148
124.112	109.664	113.694	120.507	115.417	120.678	134.078	139.671	133.413	136.218	143.877	117.637	111.703	118.289	111.573	113.626	136.679	122.287	115.852	126.49	114.905
132.874	111.617	115.69	121.585	116.06	124.112	137.771	144.797	135.77	140.37	152.634	120.125	111.437	117.845	111.669	115.537	133.431	125.87	115.795	129.331	118.089
141.643	112.597	117.467	120.511	115.74	126.469	137.654	149.948	136.913	142.909	159.393	119.086	107.918	115.308	110.85	118.873	133.285	123.728	115.765	133.316	118.004
150.411	114.305	119.573	122.919	115.771	125.37	141.202	150.926	139.301	143.634	163.031	121.083	106.066	113.505	109.722	115.58	131.092	122.465	116.135	132.227	117.679
159.124	114.625	119.989	124.335	117.221	126.048	145.316	152.85	139.992	145.138	164.269	123.443	106.677	113.192	110.311	117.202	130.193	121.663	116.203	131.047	121.287
167.91	114.425	119.552	123.005	116.961	125.071	143.075	150.651	138.052	145.091	166.33	123.041	104.989	112.257	111.275	117.45	125.193	119.25	113.894	128.858	118.882
176.704	113.868	119.177	123.325	116.109	124.667	142.632	151.375	138.123	144.882	163.559	120.264	104.825	112.621	111.799	118.307	126.552	120.536	115.215	131.34	119.53
185.446	113.316	118.449	124.044	115.354	127.699	144.761	151.963	139.064	145.813	169.915	122.466	104.94	114.225	112.966	118.559	127.361	120.874	114.52	129.328	119.388
194.209	112.226	115.741	121.556	114.534	122.423	141.333	148.678	136.543	143.284	166.511	120.656	103.526	114.141	111.304	117.112	121.396	121.209	113.184	130.177	117.132
202.945	112.283	115.434	121.594	113.655	122.949	142.697	148.075	134.966	142.622	168.885	121.508	104.774	115.934	112.454	119.482	123.037	119.525	112.667	129.345	118.009
211.723	111.525	113.724	120.172	112.989	120.705	141.23	146.463	133.361	140.796	165.714	120.596	103.795	114.281	112.069	119.875	120.012	118.314	111.071	129.446	116.971
220.5	109.706	112.386	117.476	111.166	119.602	140.97	144.855	132.559	139.681	166.258	119.629	105.123	114.451	110.747	120.033	119.058	119.097	110.988	127.368	117.194
229.274	107.979	111.495	114.67	108.895	122.243	140.132	143.263	132.036	139.27	166.575	118.073	103.429	112.009	110.058	116.884	117.248	119.381	110.81	127.253	116.359
238.022	107.911	110.398	116.309	109.034	121.996	140.855	143.211	131.543	139.158	168.541	120.715	104.925	113.58	112.274	120.401	119.149	118.519	110.975	128.788	119.64
246.791	107.818	109.506	115.907	108.114	117.196	139.172	140.488	129.068	135.388	165.65	120.825	104.047	114.407	110.622	119.859	118.505	121.56	109.369	127.147	115.756
255.579	105.769	107.873	113.493	107.806	114.991	137.258	139.233	127.555	133.528	164.597	117.982	102.83	113.892	109.758	119.36	116.511	120.112	109.496	125.1	113.391
264.37	103.208	106.552	113.774	106.413	114.147	137.176	137.207	125.609	132.595	163.543	117.591	102.715	113.045	109.85	118.107	115.303	118.053	108.454	126.398	114.994
273.191	102.255	104.792	109.716	103.949	116.039	136.696	136.462	125.932	132.405	165.287	117.998	103.308	112.744	109.687	118.717	114.604	119.093	109.891	126.968	115.5
281.98	101.434	102.696	109.644	104.326	110.627	135.661	134.741	124.015	130.088	165.096	117.844	103.059	112.284	108.698	118.404	113.825	120.109	108.981	125.915	113.388
290.727	99.3341	101.696	108.532	103.323	110.205	135.382	134.28	122.959	129.412	162.292	118.878	103.68	113.668	108.773	119.86	114.644	119.836	108.803	127.557	114.14
299.5	98.7877	100.246	108.27	102.338	111.731	133.592	132.19	121.78	128.205	164.103	117.321	105.361	111.987	109.923	117.858	112.983	117.32	108.503	125.646	113.683
308.294	98.726	100.132	106.232	101.936	109.452	136.574	131.988	121.422	127.473	161.926	119.404	103.589	113.841	110.393	119.212	113.671	117.192	108.939	126.05	114.331
317.052	96.6944	97.8507	105.056	100.301	109.263	133.997	131.139	120.46	126.397	162.403	116.333	102.931	112.143	108.698	118.361	112.856	117.835	108.634	124.85	113.649
325.852	95.5233	96.3329	103.632	98.5674	106.249	131.82	128.287	118.156	124.474	160.518	116.529	102.303	111.494	108.774	116.999	110.631	116.902	106.973	125.307	112.064
334.614	95.1441	94.9241	101.383	97.5911	105.628	130.864	128.132	117.785	123.283	162.183	114.814	101.614	111.199	107.392	115.809	111.356	119.796	107.669	124.285	112.819
