# Supplementary material for: Metabolic rewiring in keratinocytes by miR‐31‐5p identifies therapeutic intervention for psoriasis
Source: EMBO Mol Med. 2023 Mar 1;15(4):e15674. doi: 10.15252/emmm.202215674 (PMC10086589; doi:10.15252/emmm.202215674)
Supplement: Supplementary file 10 — Source Data for Expanded View [file EMMM-15-e15674-s014.zip › Figure Source Data File of Figure EV/Figure EV 2/2A/2A-2-NDBG uptake-Flow Cytormetry.xlsx]

## Sheet: Sheet1
2-NDBG uptake normalized data
Glucose/mM	Ctrl			miR-31
0	100	100	100	72.5224	75.7643	74.408
5.6	100	100	100	77.4426	76.8332	63.9391
25	100	100	100	71.5702	69.1489	65.3707
	replicate 1	replicate 2	replicate 3	replicate 1	replicate 2	replicate 3
2-NDBG uptake flow cytometry value
Glucose/mM	Ctrl			miR-31
0	4349	3631	1098	3154	2751	817
5.6	3613	3082	1051	2798	2368	672
25	3630	3196	1106	2598	2210	723
	replicate 1	replicate 2	replicate 3	replicate 1	replicate 2	replicate 3
