# Supplementary material for: Metabolic rewiring in keratinocytes by miR‐31‐5p identifies therapeutic intervention for psoriasis
Source: EMBO Mol Med. 2023 Mar 1;15(4):e15674. doi: 10.15252/emmm.202215674 (PMC10086589; doi:10.15252/emmm.202215674)
Supplement: Supplementary file 10 — Source Data for Expanded View [file EMMM-15-e15674-s014.zip › Figure Source Data File of Figure EV/Figure EV 2/2C/2C-GLUT1 expression.xlsx]

## Sheet: Sheet1
			Ct value of GLUT1	Ct value of b-Actin	Ct value of GLUT1 (Ctrl)	Ct value of b-Actin (Ctrl)	Delta-Ct	Delta-Ct	Delta-Delta-Ct	2^-delta-delta-Ct
Replicate 1	HaCaT 0mM CaCl2	Ctrl	27.3467	16.8109	27.3467	16.8109	10.5358	10.5358	0	1
		miR-31	29.0313	17.4365	27.3467	16.8109	11.5948	10.5358	1.05899	0.479968
	HaCaT 2mM CaCl2	Ctrl	26.7769	16.6129	26.7769	16.6129	10.1639	10.1639	0	1
		miR-31	27.708	16.7288	26.7769	16.6129	10.9791	10.1639	0.815183	0.568336
Replicate 2	HaCaT 0mM CaCl2	Ctrl	27.8404	16.8109	27.8404	16.8109	11.0295	11.0295	0	1
		miR-31	29.0922	17.4365	27.8404	16.8109	11.6557	11.0295	0.626199	0.647881
	HaCaT 2mM CaCl2	Ctrl	27.5795	16.6129	27.5795	16.6129	10.9666	10.9666	0	1
		miR-31	28.2823	16.7288	27.5795	16.6129	11.5535	10.9666	0.586919	0.665763
Replicate 3	HaCaT 0mM CaCl2	Ctrl	27.4759	16.8109	27.4759	16.8109	10.665	10.665	0	1
		miR-31	29.0569	17.4365	27.4759	16.8109	11.6204	10.665	0.955389	0.515703
	HaCaT 2mM CaCl2	Ctrl	27.3626	16.6129	27.3626	16.6129	10.7496	10.7496	0	1
		miR-31	28.9129	16.7288	27.3626	16.6129	12.1841	10.7496	1.43442	0.369995
Replicate 1	NHEK 0mM CaCl2	Ctrl	28.0641	25.2237	28.0641	25.2237	2.84035	2.84035	0	1
		miR-31	29.1241	25.5733	28.0641	25.2237	3.55072	2.84035	0.710367	0.611165
	NHEK 2mM CaCl2	Ctrl	27.669	24.5037	27.669	24.5037	3.16535	3.16535	0	1
		miR-31	27.1094	23.3676	27.669	24.5037	3.7418	3.16535	0.576452	0.670611
Replicate 2	NHEK 0mM CaCl2	Ctrl	25.0428	20.7037	25.0428	20.7037	4.33909	4.33909	0	1
		miR-31	26.0146	21.2706	25.0428	20.7037	4.744	4.33909	0.404904	0.755286
	NHEK 2mM CaCl2	Ctrl	25.181	21.3933	25.181	21.3933	3.78766	3.78766	0	1
		miR-31	25.7095	21.3849	25.181	21.3933	4.3246	3.78766	0.536936	0.689233
Replicate 3	NHEK 0mM CaCl2	Ctrl	27.0514	22.9991	27.0514	22.9991	4.05228	4.05228	0	1
		miR-31	28.334	23.535	27.0514	22.9991	4.79894	4.05228	0.746656	0.595983
	NHEK 2mM CaCl2	Ctrl	27.7283	23.394	27.7283	23.394	4.33435	4.33435	0	1
		miR-31	29.476	24.7431	27.7283	23.394	4.73289	4.33435	0.398537	0.758627
