# Supplementary material for: Metabolic rewiring in keratinocytes by miR‐31‐5p identifies therapeutic intervention for psoriasis
Source: EMBO Mol Med. 2023 Mar 1;15(4):e15674. doi: 10.15252/emmm.202215674 (PMC10086589; doi:10.15252/emmm.202215674)
Supplement: Supplementary file 10 — Source Data for Expanded View [file EMMM-15-e15674-s014.zip › Figure Source Data File of Figure EV/Figure EV 2/2D/2D-LDH activity assay-Numerical values.xlsx]

## Sheet: Sheet1
LDH activity, milliunits/mL
	HaCaT-CaCl2				HaCaT+CaCl2				HEK 293T
Ctrl	342.348	545.952	345.369	522.927	589.582	667.046	591.515	638.119	102.795	99.4693	100.11	91.1881
miR-31	550.649	645.125	550.08	614.479	791.421	832.531	780.535	779.355	88.193	82.9712	86.6317	77.3919
Anti-miR-31	278.725	352.477	292.191	349.962	486.171	583.826	492.553	565.751	84.2172	80.7029	83.2791	76.0846
