# Supplementary material for: Metabolic rewiring in keratinocytes by miR‐31‐5p identifies therapeutic intervention for psoriasis
Source: EMBO Mol Med. 2023 Mar 1;15(4):e15674. doi: 10.15252/emmm.202215674 (PMC10086589; doi:10.15252/emmm.202215674)
Supplement: Supplementary file 10 — Source Data for Expanded View [file EMMM-15-e15674-s014.zip › Figure Source Data File of Figure EV/Figure EV 2/2M/2M-Mitochondrial stress test-Numerical values.xlsx]

## Sheet: Sheet1
OCR, normalized to μg protein
Time (minutes)	si-Ctrl					si-GS
1.43806	16.7477	24.385	25.8228	26.4658	21.1307	15.8946	10.3401	9.43817	7.96214	12.0524
10.1686	17.2132	24.3505	26.0051	26.308	21.3137	16.0636	10.4962	10.0297	8.25736	12.0685
18.9033	17.4498	24.3652	26.0846	26.2304	21.6759	16.0876	10.8721	10.1768	8.46596	12.4217
27.7803	6.81814	7.6663	8.11479	7.47847	6.59468	4.13029	4.02192	4.20071	1.63329	3.38177
36.5532	6.6744	7.48636	8.02095	7.46547	6.74516	3.81094	3.62812	4.47181	1.74115	3.31067
45.3277	6.28052	7.14693	7.64245	7.24367	6.80072	3.94172	3.60682	4.92273	1.85435	3.46981
54.1662	20.7836	33.2308	37.5094	41.038	31.0544	19.4677	12.3819	11.3277	8.60914	13.5112
62.8918	20.3673	30.5924	35.1324	37.6601	29.45	18.9871	12.3902	12.1062	8.54543	13.8329
71.706	19.2662	28.776	33.1672	35.2268	27.6618	18.2628	12.1274	12.1211	8.50193	13.7692
80.5775	3.89055	4.32626	3.93438	3.698	3.61952	1.54762	1.79668	4.09895	0.4094	1.92904
89.3154	4.20751	4.5041	4.45871	4.27358	4.07394	1.38023	2.14301	4.03019	0.408675	1.90334
98.0441	4.04792	4.14108	4.5344	4.21854	3.87136	1.23837	2.12534	4.22162	0.521986	2.03795
