# Supplementary material for: Metabolic rewiring in keratinocytes by miR‐31‐5p identifies therapeutic intervention for psoriasis
Source: EMBO Mol Med. 2023 Mar 1;15(4):e15674. doi: 10.15252/emmm.202215674 (PMC10086589; doi:10.15252/emmm.202215674)
Supplement: Supplementary file 10 — Source Data for Expanded View [file EMMM-15-e15674-s014.zip › Figure Source Data File of Figure EV/Figure EV 2/2J/2J-2-NDBG uptake-Flow Cytormetry.xlsx]

## Sheet: Sheet1
2-NDBG uptake normalized data
	Ctrl	si-GS	CB-839
replicate 1	100	80.8279	145.316
replicate 2	100	70.021	130.398
replicate 3	100	74.8031	132.396
replicate 4	100	81.768	127.624
2-NDBG uptake flow cytometry value
	Ctrl	si-GS	CB-839
replicate 1	459	371	667
replicate 2	477	334	622
replicate 3	889	665	1177
replicate 4	724	592	924
