# Supplementary material for: Metabolic rewiring in keratinocytes by miR‐31‐5p identifies therapeutic intervention for psoriasis
Source: EMBO Mol Med. 2023 Mar 1;15(4):e15674. doi: 10.15252/emmm.202215674 (PMC10086589; doi:10.15252/emmm.202215674)
Supplement: Supplementary file 10 — Source Data for Expanded View [file EMMM-15-e15674-s014.zip › Figure Source Data File of Figure EV/Figure EV 2/2K/2K-2-NDBG uptake-Flow Cytormetry.xlsx]

## Sheet: Sheet1
2-NDBG uptake normalized data
	si-Ctrl	si-PC
replicate 1	100	94.9878
replicate 2	100	109.735
replicate 3	100	108.87
2-NDBG uptake flow cytometry value
	si-Ctrl	si-PC
replicate 1	818	777
replicate 2	678	744
replicate 3	699	761
