# Supplementary material for: Metabolic rewiring in keratinocytes by miR‐31‐5p identifies therapeutic intervention for psoriasis
Source: EMBO Mol Med. 2023 Mar 1;15(4):e15674. doi: 10.15252/emmm.202215674 (PMC10086589; doi:10.15252/emmm.202215674)
Supplement: Supplementary file 10 — Source Data for Expanded View [file EMMM-15-e15674-s014.zip › Figure Source Data File of Figure EV/Figure EV 2/2L/2L-Glycolysis stress test-Numerical values.xlsx]

## Sheet: Sheet1
ECAR, normalized to μg protein
Time (minutes)	si-Ctrl					si-GS
1.43806	1.91115	2.52858	2.90147	2.18031	2.42868	1.73042	1.52858	2.4385	2.17701	2.88754
10.1686	1.81139	2.47615	2.82723	2.12502	2.41715	1.60315	1.46393	2.98351	2.17628	3.0692
18.9033	1.74648	2.45505	2.92686	2.06455	2.31113	1.64109	1.35126	2.27234	2.18241	2.15621
27.7803	4.15011	5.50923	6.52671	4.20779	5.36396	4.16761	3.61992	4.15941	5.07936	6.1634
36.5532	5.27114	6.97561	7.80256	5.35796	6.41375	4.59178	4.26513	4.48175	5.94292	7.07153
45.3277	5.5377	7.414	8.18184	5.72002	6.77151	4.79827	4.43046	4.52195	5.94525	6.71084
54.1662	7.46398	11.2041	12.3397	8.32088	8.88252	5.61504	5.45418	5.0768	6.89745	7.2305
62.8918	7.00457	10.2684	10.2956	7.58476	7.7911	4.58389	4.49751	4.30627	5.82769	6.2852
71.706	6.79726	9.8485	9.90619	7.19486	7.4967	4.35082	4.19531	4.12148	5.55873	6.086
80.5775	1.57376	2.40421	2.55566	1.85198	1.94559	1.36005	0.912521	1.27813	1.76827	1.87194
89.3154	1.58991	2.16089	2.22161	1.67672	1.68736	1.2414	1.01983	0.971386	1.45028	1.66569
98.0441	1.44336	1.92437	2.10464	1.55412	1.58762	1.02426	0.941001	0.834302	1.2877	1.29981
