# Supplementary material for: Metabolic rewiring in keratinocytes by miR‐31‐5p identifies therapeutic intervention for psoriasis
Source: EMBO Mol Med. 2023 Mar 1;15(4):e15674. doi: 10.15252/emmm.202215674 (PMC10086589; doi:10.15252/emmm.202215674)
Supplement: Supplementary file 10 — Source Data for Expanded View [file EMMM-15-e15674-s014.zip › Figure Source Data File of Figure EV/Figure EV 2/2E/2E-PDHX expression.xlsx]

## Sheet: Sheet1
			Ct value of PDHX	Ct value of b-Actin	Ct value of PDHX (Ctrl)	Ct value of b-Actin (Ctrl)	Delta-Ct	Delta-Ct	Delta-Delta-Ct	2^-delta-delta-Ct
Replicate 1	HaCaT 0mM CaCl2	Ctrl	23.3829	18.3636	23.3829	18.3636	5.01925	5.01925	0	1
		miR-31	24.099	17.9515	23.3829	18.3636	6.14753	5.01925	1.12827	0.457463
	HaCaT 2mM CaCl2	Ctrl	23.0091	17.7669	23.0091	17.7669	5.24215	5.24215	0	1
		miR-31	24.0509	17.8809	23.0091	17.7669	6.16997	5.24215	0.927817	0.525653
Replicate 2	HaCaT 0mM CaCl2	Ctrl	24.0505	18.3636	24.0505	18.3636	5.68685	5.68685	0	1
		miR-31	24.6677	17.9515	24.0505	18.3636	6.71628	5.68685	1.02943	0.489902
	HaCaT 2mM CaCl2	Ctrl	23.6434	17.7669	23.6434	17.7669	5.87646	5.87646	0	1
		miR-31	24.7754	17.8809	23.6434	17.7669	6.8945	5.87646	1.01804	0.493787
Replicate 3	HaCaT 0mM CaCl2	Ctrl	23.9266	18.3636	23.9266	18.3636	5.56294	5.56294	0	1
		miR-31	24.5285	17.9515	23.9266	18.3636	6.57701	5.56294	1.01407	0.495148
	HaCaT 2mM CaCl2	Ctrl	23.617	17.7669	23.617	17.7669	5.85014	5.85014	0	1
		miR-31	24.4903	17.8809	23.617	17.7669	6.60939	5.85014	0.759246	0.590805
Replicate 1	NHEK 0mM CaCl2	Ctrl	31.4012	25.2237	31.4012	25.2237	6.17746	6.17746	0	1
		miR-31	32.28	25.5733	31.4012	25.2237	6.70665	6.17746	0.529191	0.692943
	NHEK 2mM CaCl2	Ctrl	32.4858	25.2544	32.4858	25.2544	7.23146	7.23146	0	1
		miR-31	33.1831	25.4547	32.4858	25.2544	7.72841	7.23146	0.496954	0.708601
Replicate 2	NHEK 0mM CaCl2	Ctrl	27.7163	20.7037	27.7163	20.7037	7.01255	7.01255	0	1
		miR-31	29.6417	21.2706	27.7163	20.7037	8.37114	7.01255	1.35859	0.389964
	NHEK 2mM CaCl2	Ctrl	27.7978	21.3933	27.7978	21.3933	6.40447	6.40447	0	1
		miR-31	29.2543	21.3849	27.7978	21.3933	7.86945	6.40447	1.46498	0.36224
Replicate 3	NHEK 0mM CaCl2	Ctrl	29.3908	22.9991	29.3908	22.9991	6.39172	6.39172	0	1
		miR-31	31.0317	23.535	29.3908	22.9991	7.49664	6.39172	1.10492	0.464929
	NHEK 2mM CaCl2	Ctrl	29.8785	23.394	29.8785	23.394	6.48457	6.48457	0	1
		miR-31	32.1496	24.7431	29.8785	23.394	7.40644	6.48457	0.921877	0.527822
