# Supplementary material for: Metabolic rewiring in keratinocytes by miR‐31‐5p identifies therapeutic intervention for psoriasis
Source: EMBO Mol Med. 2023 Mar 1;15(4):e15674. doi: 10.15252/emmm.202215674 (PMC10086589; doi:10.15252/emmm.202215674)
Supplement: Supplementary file 10 — Source Data for Expanded View [file EMMM-15-e15674-s014.zip › Figure Source Data File of Figure EV/Figure EV 5/5I/5I-GLUT1 image quantif.xlsx]

## Sheet: Sheet1
GLUT1 quantif. (the mean of 3 images is used for statistical analysis)
		Ctrl	IMQ	CB-839	CBG
replicate 1	Image 1	71.037	51.836	83.315	60.433
	Image 2	70.543	59.304	84.184	64.766
	Image 3	69.059	56.434	62.919	58.88
replicate 2	Image 1	53.997	66.184	52.323	73.184
	Image 2	58.45	82.055	47.796	73.328
	Image 3	54.053	90.21	53.841	66.383
replicate 3	Image 1	59.563	97.46	84.422	70.84
	Image 2	60.7	77.446	85.273	86.808
	Image 3	80.972	72.813	93.78	91.457
replicate 4	Image 1	46.152	56.8	79.823	73.556
	Image 2	50.366	56.928	77.701	78.669
	Image 3	68.091	62.38	62.667	73.21
replicate 5	Image 1		81.522	56.674
	Image 2		78.23	48.144
	Image 3		80.467	42.4
