# Supplementary material for: Metabolic rewiring in keratinocytes by miR‐31‐5p identifies therapeutic intervention for psoriasis
Source: EMBO Mol Med. 2023 Mar 1;15(4):e15674. doi: 10.15252/emmm.202215674 (PMC10086589; doi:10.15252/emmm.202215674)
Supplement: Supplementary file 10 — Source Data for Expanded View [file EMMM-15-e15674-s014.zip › Figure Source Data File of Figure EV/Figure EV 5/5G/5G-MPO+ cells image quantif.xlsx]

## Sheet: Sheet1
MPO+ cells count (the mean of 3 images is used for statistical analysis)
		Ctrl	IMQ	CB-839	CBG
replicate 1	Image 1	1	23	0	0
	Image 2	4	24	5	0
	Image 3	3	25	5	1
replicate 2	Image 1	5	47	1	1
	Image 2	6	28	0	1
	Image 3	2	35	2	4
replicate 3	Image 1	2	20	5	8
	Image 2	0	13	7	3
	Image 3	9	19	2	3
replicate 4	Image 1	0	9	7	3
	Image 2	0	12	11	3
	Image 3	1	10	6	3
replicate 5	Image 1		7	7
	Image 2		8	7
	Image 3		20	10
