# Supplementary material for: Metabolic rewiring in keratinocytes by miR‐31‐5p identifies therapeutic intervention for psoriasis
Source: EMBO Mol Med. 2023 Mar 1;15(4):e15674. doi: 10.15252/emmm.202215674 (PMC10086589; doi:10.15252/emmm.202215674)
Supplement: Supplementary file 10 — Source Data for Expanded View [file EMMM-15-e15674-s014.zip › Figure Source Data File of Figure EV/Figure EV 5/5A/5A-staining of miR-31-micr.image and quantif..xlsx]

## Sheet: Sheet1
quantification of ISH staining of miR-31 in mice skin
	Ctrl	IMQ
replicate 1	1.25413	53.393
replicate 2	1.11788	18.1874
replicate 3	2.31125	16.3654
replicate 4		36.2941
replicate 5		28.7084
replicate 6		34.4728
