# Supplementary material for: Metabolic rewiring in keratinocytes by miR‐31‐5p identifies therapeutic intervention for psoriasis
Source: EMBO Mol Med. 2023 Mar 1;15(4):e15674. doi: 10.15252/emmm.202215674 (PMC10086589; doi:10.15252/emmm.202215674)
Supplement: Supplementary file 10 — Source Data for Expanded View [file EMMM-15-e15674-s014.zip › Figure Source Data File of Figure EV/Figure EV 5/5F/5F-CD4+ cells image quantif.xlsx]

## Sheet: Sheet1
CD4+ cells count (the mean of 3 images is used for statistical analysis)
		Ctrl	IMQ	CB-839	CBG
replicate 1	Image 1	16	42	9	6
	Image 2	18	49	13	4
	Image 3	23	34	14	0
replicate 2	Image 1	25	43	6	1
	Image 2	16	63	30	0
	Image 3	22	51	16	5
replicate 3	Image 1	17	70	3	6
	Image 2	20	60	7	7
	Image 3	8	39	9	15
replicate 4	Image 1	24	50	10	3
	Image 2	16	48	22	8
	Image 3	15	48	20	4
replicate 5	Image 1		16	13
	Image 2		34	30
	Image 3		42	19
