# Supplementary material for: Metabolic rewiring in keratinocytes by miR‐31‐5p identifies therapeutic intervention for psoriasis
Source: EMBO Mol Med. 2023 Mar 1;15(4):e15674. doi: 10.15252/emmm.202215674 (PMC10086589; doi:10.15252/emmm.202215674)
Supplement: Supplementary file 10 — Source Data for Expanded View [file EMMM-15-e15674-s014.zip › Figure Source Data File of Figure EV/Figure EV 5/5J/5J-GLS image quantif.xlsx]

## Sheet: Sheet1
GLS quantif. (the mean of 3 images is used for statistical analysis)
		Ctrl	IMQ	CB-839	CBG
replicate 1	Image 1	39.098	83.576	56.746	44.04
	Image 2	47.382	66.613	60.517	60.753
	Image 3	43.683	66.257	63.235	45.541
replicate 2	Image 1	36.444	58.31	67.922	79.482
	Image 2	40.999	83.339	57.137	85.193
	Image 3	34.254	61.833	57.601	75.865
replicate 3	Image 1	43.209	78.806	77.797	91.031
	Image 2	49.427	76.574	64.083	73.71
	Image 3	46.757	84.683	59.952	72.425
replicate 4	Image 1	30.311	84.714	55.342	54.956
	Image 2	34.7	74.425	46.313	68.436
	Image 3	36.043	67.722	48.996	62.96
replicate 5	Image 1		72.242	43.399
	Image 2		76.807	41.462
	Image 3		67.824	41.241
