# Supplementary material for: Metabolic rewiring in keratinocytes by miR‐31‐5p identifies therapeutic intervention for psoriasis
Source: EMBO Mol Med. 2023 Mar 1;15(4):e15674. doi: 10.15252/emmm.202215674 (PMC10086589; doi:10.15252/emmm.202215674)
Supplement: Supplementary file 10 — Source Data for Expanded View [file EMMM-15-e15674-s014.zip › Figure Source Data File of Figure EV/Figure EV 5/5C/5C-Baker score-Numerical values.xlsx]

## Sheet: Sheet1
Baker’s score
Ctrl	IMQ	CB-839	CBG
0.5	4.5	2.5	2
0.5	6	4.5	3
1	7	4	3.5
0.5	6	2.5	3
	4.5	3
