# Supplementary material for: Metabolic rewiring in keratinocytes by miR‐31‐5p identifies therapeutic intervention for psoriasis
Source: EMBO Mol Med. 2023 Mar 1;15(4):e15674. doi: 10.15252/emmm.202215674 (PMC10086589; doi:10.15252/emmm.202215674)
Supplement: Supplementary file 10 — Source Data for Expanded View [file EMMM-15-e15674-s014.zip › Figure Source Data File of Figure EV/Figure EV 5/5D/5D-Ki67 positive cells image quantif.xlsx]

## Sheet: Sheet1
Ki67+ cell count quantif. (the mean of 3 images is used for statistical analysis)
		Ctrl	IMQ	CB-839	CBG
replicate 1	Image 1	17.6471	71.3287	19.6532	40
	Image 2	22.7642	70.4	27.7778	39.6694
	Image 3	16.7832	65.035	28.1481	45.7944
replicate 2	Image 1	22.2973	64.0351	62.1622	51.3274
	Image 2	15.2439	78.4946	57.0312	42.9907
	Image 3	12.0567	57.7143	61.4679	35.9649
replicate 3	Image 1	11.1111	52.518	44.3396	22.3404
	Image 2	20.5128	71.4286	40.8163	33.9623
	Image 3	20.4918	62.6761	45.7143	38.5321
replicate 4	Image 1	19.2661	67.8832	22.7273	44.3548
	Image 2	8.03571	51.2195	27.1845	55.5556
	Image 3	14.1732	69.7479	32.4786	58.3333
replicate 5	Image 1		49.6503	38.9474
	Image 2		68.9189	29.2929
	Image 3		59.8639	15.2381
