# Supplementary material for: Metabolic rewiring in keratinocytes by miR‐31‐5p identifies therapeutic intervention for psoriasis
Source: EMBO Mol Med. 2023 Mar 1;15(4):e15674. doi: 10.15252/emmm.202215674 (PMC10086589; doi:10.15252/emmm.202215674)
Supplement: Supplementary file 10 — Source Data for Expanded View [file EMMM-15-e15674-s014.zip › Figure Source Data File of Figure EV/Figure EV 5/5B/5B-Epidermal thickness-Numerical values.xlsx]

## Sheet: Sheet1
Epidermal thickness/μm
Ctrl	IMQ	CB-839	CBG
29.43	80.83	57.04	44.15
27.96	87.03	64.57	58.16
18.85	106.35	48.32	52.97
19.65	101.91	34.75	52.05
	85.65	45.24
