# Supplementary material for: Metabolic rewiring in keratinocytes by miR‐31‐5p identifies therapeutic intervention for psoriasis
Source: EMBO Mol Med. 2023 Mar 1;15(4):e15674. doi: 10.15252/emmm.202215674 (PMC10086589; doi:10.15252/emmm.202215674)
Supplement: Supplementary file 10 — Source Data for Expanded View [file EMMM-15-e15674-s014.zip › Figure Source Data File of Figure EV/Figure EV 5/5K/5K-GS image quantif.xlsx]

## Sheet: Sheet1
GS quantif. (the mean of 3 images is used for statistical analysis)
		Ctrl	IMQ	CB-839	CBG
replicate 1	Image 1	7.033	7.875	12.364	5.132
	Image 2	6.206	6.212	17.027	2.499
	Image 3	4.528	2.709	11.713	13.856
replicate 2	Image 1	6.518	4.099	4.309	9.631
	Image 2	6.572	4.242	3.313	2.949
	Image 3	5.581	4.24	1.074	2.301
replicate 3	Image 1	3.675	16.572	14.134	8.232
	Image 2	4.645	15.181	15.286	9.614
	Image 3	3.027	10.059	11.515	5.175
replicate 4	Image 1	4.859	5.611	8.284	0.895
	Image 2	5.881	5.241	7.528	4.086
	Image 3	1.527	7.017	7.489	6.575
replicate 5	Image 1		14.398	14.747
	Image 2		9.733	15.001
	Image 3		12.326	7.667
