# Supplementary material for: Metabolic rewiring in keratinocytes by miR‐31‐5p identifies therapeutic intervention for psoriasis
Source: EMBO Mol Med. 2023 Mar 1;15(4):e15674. doi: 10.15252/emmm.202215674 (PMC10086589; doi:10.15252/emmm.202215674)
Supplement: Supplementary file 10 — Source Data for Expanded View [file EMMM-15-e15674-s014.zip › Figure Source Data File of Figure EV/Figure EV 5/5L/5L-IL10 quantification-ELISA values.xlsx]

## Sheet: Sheet1
IL-10 quantification, pg/ml
Vehicle	IMQ	AOA	TFB-TBOA	CB839
24.9516	181.914	251.065	572.674	231.308
652.802	413.516	269.725	371.806	392.661
190.695	189.598	266.432	391.563	203.867
202.769	380.587	569.381	375.099	113.861
304.85	604.505	209.355	246.675	60.0761
	354.244	161.059	338.877	824.034
