# Supplementary material for: Metabolic rewiring in keratinocytes by miR‐31‐5p identifies therapeutic intervention for psoriasis
Source: EMBO Mol Med. 2023 Mar 1;15(4):e15674. doi: 10.15252/emmm.202215674 (PMC10086589; doi:10.15252/emmm.202215674)
Supplement: Supplementary file 12 — Source Data for Figure 2 [file EMMM-15-e15674-s006.zip]

Archive with 59 entries (42 files):
- Figure 2/
- Figure 2/.DS_Store
- __MACOSX/
- __MACOSX/Figure 2/
- __MACOSX/Figure 2/._.DS_Store
- Figure 2/2G/
- Figure 2/2G/.DS_Store
- __MACOSX/Figure 2/2G/
- __MACOSX/Figure 2/2G/._.DS_Store
- Figure 2/2G/2G-Glycolitic stress test-Numerical values.xlsx
- __MACOSX/Figure 2/2G/._2G-Glycolitic stress test-Numerical values.xlsx
- __MACOSX/Figure 2/._2G
- Figure 2/2H/
- Figure 2/2H/.DS_Store
- __MACOSX/Figure 2/2H/
- __MACOSX/Figure 2/2H/._.DS_Store
- Figure 2/2H/2H-Glycolitic stress test-Numerical values.xlsx
- __MACOSX/Figure 2/2H/._2H-Glycolitic stress test-Numerical values.xlsx
- __MACOSX/Figure 2/._2H
- Figure 2/2F/
- Figure 2/2F/2F-western blot of PDHX-replicate 3 and 4.tif
- __MACOSX/Figure 2/2F/
- __MACOSX/Figure 2/2F/._2F-western blot of PDHX-replicate 3 and 4.tif
- Figure 2/2F/.DS_Store
- __MACOSX/Figure 2/2F/._.DS_Store
- Figure 2/2F/2F-western blot of tubulina-replicate 3 and 4.tif
- __MACOSX/Figure 2/2F/._2F-western blot of tubulina-replicate 3 and 4.tif
- Figure 2/2F/2F-western blot of PC-replicate 1 and 2.tif
- __MACOSX/Figure 2/2F/._2F-western blot of PC-replicate 1 and 2.tif
- Figure 2/2F/2F-western blot of tubulina-replicate 1 and 2.tif
- __MACOSX/Figure 2/2F/._2F-western blot of tubulina-replicate 1 and 2.tif
- Figure 2/2F/2F-western blot of PDHX-replicate 1 and 2.tif
- __MACOSX/Figure 2/2F/._2F-western blot of PDHX-replicate 1 and 2.tif
- Figure 2/2F/2F-western blot of PC-replicate 3 and 4.tif
- __MACOSX/Figure 2/2F/._2F-western blot of PC-replicate 3 and 4.tif
- __MACOSX/Figure 2/._2F
- Figure 2/2C/
- Figure 2/2C/.DS_Store
- __MACOSX/Figure 2/2C/
- __MACOSX/Figure 2/2C/._.DS_Store
- Figure 2/2C/2C-Glycolytic gene expression levels RT-qPCR.xlsx
- __MACOSX/Figure 2/2C/._2C-Glycolytic gene expression levels RT-qPCR.xlsx
- __MACOSX/Figure 2/._2C
- Figure 2/2D/
- Figure 2/2D/2D-Glycolitic stress test.xlsx
- __MACOSX/Figure 2/2D/
- __MACOSX/Figure 2/2D/._2D-Glycolitic stress test.xlsx
- __MACOSX/Figure 2/._2D
- Figure 2/2E/
- Figure 2/2E/2E-Glycolitic stress test-Numerical values.xlsx
- __MACOSX/Figure 2/2E/
- __MACOSX/Figure 2/2E/._2E-Glycolitic stress test-Numerical values.xlsx
- __MACOSX/Figure 2/._2E
- Figure 2/2B/
- Figure 2/2B/2-NDBG uptake-Flow Cytormetry.xlsx
- __MACOSX/Figure 2/2B/
- __MACOSX/Figure 2/2B/._2-NDBG uptake-Flow Cytormetry.xlsx
- __MACOSX/Figure 2/._2B
- __MACOSX/._Figure 2
