# Supplementary material for: Metabolic rewiring in keratinocytes by miR‐31‐5p identifies therapeutic intervention for psoriasis
Source: EMBO Mol Med. 2023 Mar 1;15(4):e15674. doi: 10.15252/emmm.202215674 (PMC10086589; doi:10.15252/emmm.202215674)
Supplement: Supplementary file 12 — Source Data for Figure 2 [file EMMM-15-e15674-s006.zip › Figure 2/2G/2G-Glycolitic stress test-Numerical values.xlsx]

## Sheet: Sheet1
ECAR, normalized to μg protein
Time (minutes)	Ctrl				UK5099
1.43754	1.2079	1.41847	1.30426	0.842998	1.66953	1.88824	1.77795	1.37241
10.1356	1.2765	1.54102	1.37379	0.854934	1.77618	2.00429	1.88084	1.527
18.881	1.24367	1.48982	1.33717	0.835991	1.78206	1.93263	1.82581	1.49902
27.6994	3.70018	3.73384	3.71188	2.83224	3.87301	3.76504	3.66902	3.22437
36.4162	5.04947	5.37665	4.92743	3.90722	5.2998	5.33741	4.88596	4.49945
45.1621	5.76478	6.27173	5.69151	4.32881	6.81023	6.77595	5.98576	5.57998
54.0057	8.61495	9.87067	8.7738	6.56674	11.2081	11.6505	9.97939	8.95056
62.754	8.4264	9.56688	8.43202	6.48724	11.1693	11.3561	9.74357	8.89517
71.4518	8.15727	9.23456	8.20078	6.33146	10.8029	11.0643	9.62223	8.76699
80.2972	1.8182	2.30563	1.98871	1.3338	2.81846	3.21906	2.88976	2.3324
89.0145	1.16292	1.44005	1.28834	1.01268	1.78663	2.13555	1.86094	1.58329
97.7092	0.960386	1.23482	1.07537	0.85728	1.53307	1.85643	1.61657	1.36532
