# Supplementary material for: Metabolic rewiring in keratinocytes by miR‐31‐5p identifies therapeutic intervention for psoriasis
Source: EMBO Mol Med. 2023 Mar 1;15(4):e15674. doi: 10.15252/emmm.202215674 (PMC10086589; doi:10.15252/emmm.202215674)
Supplement: Supplementary file 12 — Source Data for Figure 2 [file EMMM-15-e15674-s006.zip › Figure 2/2H/2H-Glycolitic stress test-Numerical values.xlsx]

## Sheet: Sheet1
ECAR, normalized to μg protein
Time (minutes)	si-Ctrl					si-PC
1.43754	1.24683	1.13315	1.06284	1.37106	1.10155	1.42966	1.29484	2.05725	0.839148	0.605593
10.1356	1.12779	1.11968	1.0452	1.32978	1.05345	1.18768	1.2042	1.95256	0.921232	0.64185
18.881	1.08284	1.11368	1.05645	1.3152	1.05883	1.12475	1.15741	1.91908	1.01572	0.553196
27.6994	1.2601	1.59909	1.57067	1.87757	1.71301	2.54259	1.78334	2.98731	4.71062	1.28382
36.4162	1.32261	1.7148	1.70463	2.08562	1.73663	3.02249	2.12655	3.3884	3.99033	1.73994
45.1621	1.52096	1.88058	1.90767	2.22275	1.7634	3.0551	2.34792	3.54197	3.8043	1.58688
54.0057	1.35642	2.82141	2.8667	3.07444	1.6892	4.11413	3.06604	4.66684	3.09975	2.42449
62.754	1.5982	2.39401	2.41215	2.71453	1.83687	3.62795	2.70372	3.83478	3.00034	2.13624
71.4518	1.64785	2.40167	2.44859	2.7847	1.95204	3.4478	2.66865	3.85577	2.98575	2.22371
80.2972	0.606955	0.646261	0.571977	0.778186	0.688059	0.736173	0.718782	1.25692	1.00834	0.221378
89.0145	0.61114	0.658013	0.660116	0.856433	0.805727	0.968955	0.75535	1.31423	0.961102	0.504719
97.7092	0.52743	0.596964	0.615482	0.837186	0.810767	0.943873	0.59914	1.27346	0.871407	0.520944
