# Supplementary material for: Metabolic rewiring in keratinocytes by miR‐31‐5p identifies therapeutic intervention for psoriasis
Source: EMBO Mol Med. 2023 Mar 1;15(4):e15674. doi: 10.15252/emmm.202215674 (PMC10086589; doi:10.15252/emmm.202215674)
Supplement: Supplementary file 12 — Source Data for Figure 2 [file EMMM-15-e15674-s006.zip › Figure 2/2C/2C-Glycolytic gene expression levels RT-qPCR.xlsx]

## Sheet: Sheet1
Glycolytic gene expression levels
HK1/β-actin		Ct of HK1 (miR-31/Ctrl)	Ct of β-actin (miR-31/Ctrl)	Ct of HK1 (Ctrl)	Ct of β-actin (Ctrl)	delta Ct (miR-31/Ctrl)	delta Ct (Ctrl)	delta-delta Ct	2^-delta-delta Ct
replicate 1	Ctrl	27.1932	19.4215	27.1647	19.286	7.77169	7.87873	-0.107039	1.07702
	miR-31	28.498	19.4112	27.1647	19.286	9.08688	7.87873	1.20815	0.432823
replicate 2	Ctrl	27.137	18.8658	27.1647	19.286	8.27126	7.87873	0.392526	0.761795
	miR-31	28.5038	19.2974	27.1647	19.286	9.20638	7.87873	1.32765	0.398416
replicate 3	Ctrl	27.1647	19.286	27.1647	19.286	7.87873	7.87873	0	1
	miR-31	28.3656	19.3111	27.1647	19.286	9.0545	7.87873	1.17577	0.442647
HK2/β-actin		Ct of HK2 (miR-31/Ctrl)	Ct of β-actin (miR-31/Ctrl)	Ct of HK2 (Ctrl)	Ct of β-actin (Ctrl)	delta Ct (miR-31/Ctrl)	delta Ct (Ctrl)	delta-delta Ct	2^-delta-delta Ct
replicate 1	Ctrl	27.7778	19.4215	27.3519	19.286	8.3563	8.06591	0.290395	0.817678
	miR-31	28.7499	19.4112	27.3519	19.286	9.33872	8.06591	1.27281	0.413852
replicate 2	Ctrl	27.3198	17.3588	27.3198	17.3588	9.96102	9.96102	0	1
	miR-31	28.369	17.8632	27.3198	17.3588	10.5058	9.96102	0.544763	0.685504
replicate 3	Ctrl	27.0417	18.3956	27.0417	18.3956	8.64612	8.64612	0	1
	miR-31	29.3101	19.2762	27.0417	18.3956	10.0339	8.64612	1.38782	0.382141
GPI/β-actin		Ct of GPI (miR-31/Ctrl)	Ct of β-actin (miR-31/Ctrl)	Ct of GPI (Ctrl)	Ct of β-actin (Ctrl)	delta Ct (miR-31/Ctrl)	delta Ct (Ctrl)	delta-delta Ct	2^-delta-delta Ct
replicate 1	Ctrl	23.4081	19.4215	23.477	19.286	3.98657	4.19103	-0.204465	1.15226
	miR-31	24.1096	19.4112	23.477	19.286	4.69839	4.19103	0.507362	0.703508
replicate 2	Ctrl	23.4854	18.8658	23.477	19.286	4.61958	4.19103	0.428552	0.743007
	miR-31	24.1853	19.3111	23.477	19.286	4.87417	4.19103	0.68314	0.622808
replicate 3	Ctrl	23.477	19.286	23.477	19.286	4.19103	4.19103	0	1
	miR-31	24.0795	19.2974	23.477	19.286	4.7821	4.19103	0.591065	0.663853
PFKM/β-actin		Ct of PFKM (miR-31/Ctrl)	Ct of β-actin (miR-31/Ctrl)	Ct of PFKM (Ctrl)	Ct of β-actin (Ctrl)	delta Ct (miR-31/Ctrl)	delta Ct (Ctrl)	delta-delta Ct	2^-delta-delta Ct
replicate 1	Ctrl	26.4756	19.4215	26.5402	19.286	7.05416	7.25428	-0.200123	1.1488
	miR-31	27.7105	19.4112	26.5402	19.286	8.2993	7.25428	1.04502	0.484639
replicate 2	Ctrl	26.7376	18.8658	26.5402	19.286	7.87182	7.25428	0.617546	0.651779
	miR-31	27.5306	19.2974	26.5402	19.286	8.23325	7.25428	0.978974	0.50734
replicate 3	Ctrl	26.5402	19.286	26.5402	19.286	7.25428	7.25428	0	1
	miR-31	27.7321	19.3111	26.5402	19.286	8.42097	7.25428	1.16669	0.445441
PFKP/β-actin		Ct of PFKP (miR-31/Ctrl)	Ct of β-actin (miR-31/Ctrl)	Ct of PFKP (Ctrl)	Ct of β-actin (Ctrl)	delta Ct (miR-31/Ctrl)	delta Ct (Ctrl)	delta-delta Ct	2^-delta-delta Ct
replicate 1	Ctrl	24.8695	19.4215	24.6525	19.286	5.44805	5.3665	0.081551	0.945041
	miR-31	26.0606	19.4112	24.6525	19.286	6.64944	5.3665	1.28294	0.410957
replicate 2	Ctrl	25.0833	18.8658	24.6525	19.286	6.21748	5.3665	0.850981	0.554408
	miR-31	25.7364	19.2974	24.6525	19.286	6.43906	5.3665	1.07256	0.475475
replicate 3	Ctrl	24.6525	19.286	24.6525	19.286	5.3665	5.3665	0	1
	miR-31	26.008	19.3111	24.6525	19.286	6.69693	5.3665	1.33043	0.397649
PFKL/β-actin		Ct of PFKL (miR-31/Ctrl)	Ct of β-actin (miR-31/Ctrl)	Ct of PFKL (Ctrl)	Ct of β-actin (Ctrl)	delta Ct (miR-31/Ctrl)	delta Ct (Ctrl)	delta-delta Ct	2^-delta-delta Ct
replicate 1	Ctrl	26.3833	19.4215	26.14	19.286	6.96179	6.85407	0.107715	0.928057
	miR-31	27.3343	19.4112	26.14	19.286	7.92317	6.85407	1.0691	0.476616
replicate 2	Ctrl	26.821	18.8658	26.14	19.286	7.95521	6.85407	1.10113	0.46615
	miR-31	27.4591	19.2974	26.14	19.286	8.16172	6.85407	1.30765	0.403979
replicate 3	Ctrl	26.14	19.286	26.14	19.286	6.85407	6.85407	0	1
	miR-31	28.0828	19.3111	26.14	19.286	8.77165	6.85407	1.91758	0.264698
ALDOC/β-actin		Ct of ALDOC (miR-31/Ctrl)	Ct of β-actin (miR-31/Ctrl)	Ct of ALDOC (Ctrl)	Ct of β-actin (Ctrl)	delta Ct (miR-31/Ctrl)	delta Ct (Ctrl)	delta-delta Ct	2^-delta-delta Ct
replicate 1	Ctrl	29.6968	19.3454	29.6968	19.3454	10.3514	10.3514	0	1
	miR-31	30.1202	19.2516	29.6968	19.3454	10.8687	10.3514	0.517257	0.698699
replicate 2	Ctrl	27.1783	18.2903	27.1783	18.2903	8.88797	8.88797	0	1
	miR-31	28.9941	18.9528	27.1783	18.2903	10.0414	8.88797	1.15338	0.449569
replicate 3	Ctrl	27.3194	18.2903	27.3194	18.2903	9.0291	9.0291	0	1
	miR-31	29.236	18.9528	27.3194	18.2903	10.2833	9.0291	1.25415	0.41924
