# Supplementary material for: Metabolic rewiring in keratinocytes by miR‐31‐5p identifies therapeutic intervention for psoriasis
Source: EMBO Mol Med. 2023 Mar 1;15(4):e15674. doi: 10.15252/emmm.202215674 (PMC10086589; doi:10.15252/emmm.202215674)
Supplement: Supplementary file 12 — Source Data for Figure 2 [file EMMM-15-e15674-s006.zip › Figure 2/2D/2D-Glycolitic stress test.xlsx]

## Sheet: Sheet1
Glycolitic stress test
	Ctrl								miR-31
HaCaT	392.396	413.342	332.364	412.965	346.204				463.357	430.005	414.71	470.474	282.461
CCD 1102	510.412	586.237	645.313	459.765	572.354	686.698			559.524	601.198	673.514	667.039	477.246	445.618
CCD 1106	1106.03	1087.62	849.699	1027.05	800.298	873.814	681.136	717.482	738.296	653.423	899.612	1315.21	875.947	820.923	518.739	1100.69
