# Supplementary material for: Metabolic rewiring in keratinocytes by miR‐31‐5p identifies therapeutic intervention for psoriasis
Source: EMBO Mol Med. 2023 Mar 1;15(4):e15674. doi: 10.15252/emmm.202215674 (PMC10086589; doi:10.15252/emmm.202215674)
Supplement: Supplementary file 12 — Source Data for Figure 2 [file EMMM-15-e15674-s006.zip › Figure 2/2E/2E-Glycolitic stress test-Numerical values.xlsx]

## Sheet: Sheet1
ECAR, normalized to μg protein
Time (minutes)	Ctrl					miR-31
1.43754	1.51601	1.80076	1.53093	1.74603	1.02793	1.70813	1.75844	1.91271	1.69902	1.59553
10.1356	1.53953	1.81293	1.55572	1.7214	1.00269	1.64792	1.71622	1.86479	1.67398	1.50995
18.881	1.49696	1.77265	1.51457	1.71793	1.00796	1.62758	1.67519	1.83445	1.64085	1.52401
27.6994	2.41068	2.85521	2.62928	2.7105	1.83126	3.33117	3.29496	3.6853	3.09779	2.99976
36.4162	2.50264	2.92962	2.65755	2.77635	2.08671	3.45608	3.53586	3.66476	3.13582	3.35546
45.1621	2.67065	3.01131	2.70135	2.87615	2.12311	3.52937	3.74175	3.78524	3.47151	3.48511
54.0057	4.27823	4.75062	4.11785	4.51815	3.5181	6.52328	6.59008	6.49703	5.76359	6.33239
62.754	3.94993	4.481	3.86851	4.15439	3.21564	6.15959	6.16743	6.07791	5.56987	6.03566
71.4518	4.22392	4.85095	4.20007	4.45281	3.45353	5.90174	6.07542	6.10254	5.47323	5.84769
80.2972	1.45462	1.71273	1.46047	1.63308	0.876392	2.63591	2.87464	3.12518	2.7982	2.34017
89.0145	1.19632	1.50643	1.36553	1.42625	1.04927	1.5473	1.65667	1.75362	1.52213	1.45857
97.7092	1.03816	1.32683	1.20251	1.25438	0.979852	1.22918	1.2686	1.34968	1.17915	1.14779
OCR, normalized to μg protein
Time (minutes)	Ctrl					miR-31
1.43754	18.7037	22.4634	19.9131	20.5533	18.1603	26.6174	26.0204	27.154	23.1064	25.9159
10.1356	18.3838	21.9978	19.3503	20.1159	17.8449	25.649	25.4262	26.4622	22.681	25.3535
18.881	18.1972	21.676	19.0531	19.9305	17.5524	25.5416	25.3413	26.3443	22.6315	25.3381
27.6994	18.2061	21.0779	18.596	19.3032	17.4563	24.6764	25.1079	25.3614	23.0686	25.5876
36.4162	16.9484	19.954	17.3981	18.1956	16.1507	23.9772	23.4825	23.9444	21.699	23.973
45.1621	15.9573	18.8532	16.4225	17.4164	15.0789	21.8496	21.4338	21.8114	20.0448	22.0949
54.0057	5.35841	6.31624	5.3086	5.96625	5.25518	7.13995	6.84709	7.01248	5.96961	6.89904
62.754	5.44757	6.43649	5.45608	5.98909	5.21992	6.9543	6.91132	7.04205	6.186	7.0756
71.4518	5.18992	6.24775	5.23915	5.74028	5.09629	6.78744	6.84282	7.11445	6.12459	7.01199
80.2972	5.58344	6.75394	5.89279	6.25296	5.49221	6.53028	6.77486	7.15174	6.07049	6.47688
89.0145	5.80083	6.98731	6.07773	6.47909	5.86467	6.56715	6.77272	7.22411	6.16469	6.56449
97.7092	6.15298	7.33738	6.44025	6.82725	6.27826	6.98377	7.22418	7.70102	6.6429	6.92311
