# Supplementary material for: Metabolic rewiring in keratinocytes by miR‐31‐5p identifies therapeutic intervention for psoriasis
Source: EMBO Mol Med. 2023 Mar 1;15(4):e15674. doi: 10.15252/emmm.202215674 (PMC10086589; doi:10.15252/emmm.202215674)
Supplement: Supplementary file 12 — Source Data for Figure 2 [file EMMM-15-e15674-s006.zip › Figure 2/2B/2-NDBG uptake-Flow Cytormetry.xlsx]

## Sheet: Sheet1
2-NDBG uptake normalized data
	Ctrl				miR-31				Anti-miR-31
HEK 293T	100	100	100	100	78.0619	83.4646	80.888	83.0141	108.81	106.299	107.191	105.544
HaCaT	100	100	100	100	74.3807	70.1903	85.053	81.5438	114.72	105.342	99.7107	99.0599
CCD1106	100	100	100	100	71.6737	72.769	74.4731	79	97.0157	100.076	100.911	96.0938
CCD1102	100	100	100	100	92.6957	91.2511	91.7167	87.3337	108.783	101.453	96.601	107.721
	replicate 1	replicate 2	replicate 3	replicate 4	replicate 1	replicate 2	replicate 3	replicate 4	replicate 1	replicate 2	replicate 3	replicate 4
2-NDBG uptake flow cytometry value	Ctrl				miR-31				Anti-miR-31
HEK 293T	4654	4826	2072	1984	3633	4028	1676	1647	5064	5130	2221	2094
HaCaT	10496	10614	2074	2021	7807	7450	1764	1648	12041	11181	2068	2002
CCD1106	4021	3922	3843	3200	2882	2854	2862	2528	3901	3925	3878	3075
CCD1102	3450	3509	3501	3458	3198	3202	3211	3020	3753	3560	3382	3725
	replicate 1	replicate 2	replicate 3	replicate 4	replicate 1	replicate 2	replicate 3	replicate 4	replicate 1	replicate 2	replicate 3	replicate 4
