# Supplementary material for: Metabolic rewiring in keratinocytes by miR‐31‐5p identifies therapeutic intervention for psoriasis
Source: EMBO Mol Med. 2023 Mar 1;15(4):e15674. doi: 10.15252/emmm.202215674 (PMC10086589; doi:10.15252/emmm.202215674)
Supplement: Supplementary file 13 — Source Data for Figure 3 [file EMMM-15-e15674-s008.zip]

Archive with 73 entries (56 files):
- Figure 3/
- Figure 3/3E/
- Figure 3/3E/3E-Mitochondrial stress test-Numerical values.xlsx
- __MACOSX/
- __MACOSX/Figure 3/
- __MACOSX/Figure 3/3E/
- __MACOSX/Figure 3/3E/._3E-Mitochondrial stress test-Numerical values.xlsx
- __MACOSX/Figure 3/._3E
- Figure 3/3B/
- Figure 3/3B/.DS_Store
- __MACOSX/Figure 3/3B/
- __MACOSX/Figure 3/3B/._.DS_Store
- Figure 3/3B/3B-western blot of GLS - replicate 2 and 3.tif
- __MACOSX/Figure 3/3B/._3B-western blot of GLS - replicate 2 and 3.tif
- Figure 3/3B/3B-western blot of tubulin-a - replicate 3.tif
- __MACOSX/Figure 3/3B/._3B-western blot of tubulin-a - replicate 3.tif
- Figure 3/3B/3B-western blot of tubulin-a - replicate 2.tif
- __MACOSX/Figure 3/3B/._3B-western blot of tubulin-a - replicate 2.tif
- Figure 3/3B/3B-western blot of AGC1 - replicate 3.tif
- __MACOSX/Figure 3/3B/._3B-western blot of AGC1 - replicate 3.tif
- Figure 3/3B/3B-western blot of GS - replicate 2 and 3.tif
- __MACOSX/Figure 3/3B/._3B-western blot of GS - replicate 2 and 3.tif
- Figure 3/3B/3B-western blot of GLS - replicate 1.tif
- __MACOSX/Figure 3/3B/._3B-western blot of GLS - replicate 1.tif
- Figure 3/3B/3B-western blot of AGC1 - replicate 1.tif
- __MACOSX/Figure 3/3B/._3B-western blot of AGC1 - replicate 1.tif
- Figure 3/3B/3B-western blot of tubulin-a - replicate 1.tif
- __MACOSX/Figure 3/3B/._3B-western blot of tubulin-a - replicate 1.tif
- Figure 3/3B/3B-western blot of GOT2 - replicate 3.tif
- __MACOSX/Figure 3/3B/._3B-western blot of GOT2 - replicate 3.tif
- Figure 3/3B/3B-western blot of GS - replicate 1.tif
- __MACOSX/Figure 3/3B/._3B-western blot of GS - replicate 1.tif
- Figure 3/3B/3B-western blot of GOT2 - replicate 2.tif
- __MACOSX/Figure 3/3B/._3B-western blot of GOT2 - replicate 2.tif
- Figure 3/3B/3B-western blot of GOT2 - replicate 1.tif
- __MACOSX/Figure 3/3B/._3B-western blot of GOT2 - replicate 1.tif
- Figure 3/3B/3B-western blot of GOT1 - replicate 3.tif
- __MACOSX/Figure 3/3B/._3B-western blot of GOT1 - replicate 3.tif
- Figure 3/3B/3B-western blot of GOT1 - replicate 2.tif
- __MACOSX/Figure 3/3B/._3B-western blot of GOT1 - replicate 2.tif
- Figure 3/3B/3B-western blot of GOT1 - replicate 1.tif
- __MACOSX/Figure 3/3B/._3B-western blot of GOT1 - replicate 1.tif
- Figure 3/3B/3B-western blot of AGC1 and tubulin- replicate 2.tif
- __MACOSX/Figure 3/3B/._3B-western blot of AGC1 and tubulin- replicate 2.tif
- __MACOSX/Figure 3/._3B
- Figure 3/3C/
- Figure 3/3C/3C-Gln consumption-Glu secretion-Cys consumption-Numerical values.xlsx
- __MACOSX/Figure 3/3C/
- __MACOSX/Figure 3/3C/._3C-Gln consumption-Glu secretion-Cys consumption-Numerical values.xlsx
- __MACOSX/Figure 3/._3C
- Figure 3/3D/
- Figure 3/3D/3D-Mitochondrial stress test-Numerical values.xlsx
- __MACOSX/Figure 3/3D/
- __MACOSX/Figure 3/3D/._3D-Mitochondrial stress test-Numerical values.xlsx
- __MACOSX/Figure 3/._3D
- Figure 3/.DS_Store
- __MACOSX/Figure 3/._.DS_Store
- Figure 3/3H/
- Figure 3/3H/3H-Expression level of M+3 Lactate-Numberical values.xlsx
- __MACOSX/Figure 3/3H/
- __MACOSX/Figure 3/3H/._3H-Expression level of M+3 Lactate-Numberical values.xlsx
- __MACOSX/Figure 3/._3H
- Figure 3/3F/
- Figure 3/3F/3F-Mitochondrial stress test-Numerical values.xlsx
- __MACOSX/Figure 3/3F/
- __MACOSX/Figure 3/3F/._3F-Mitochondrial stress test-Numerical values.xlsx
- __MACOSX/Figure 3/._3F
- Figure 3/3G/
- Figure 3/3G/3G-Levels of metabolites-Numerical values.xlsx
- __MACOSX/Figure 3/3G/
- __MACOSX/Figure 3/3G/._3G-Levels of metabolites-Numerical values.xlsx
- __MACOSX/Figure 3/._3G
- __MACOSX/._Figure 3
