# Supplementary material for: Metabolic rewiring in keratinocytes by miR‐31‐5p identifies therapeutic intervention for psoriasis
Source: EMBO Mol Med. 2023 Mar 1;15(4):e15674. doi: 10.15252/emmm.202215674 (PMC10086589; doi:10.15252/emmm.202215674)
Supplement: Supplementary file 13 — Source Data for Figure 3 [file EMMM-15-e15674-s008.zip › Figure 3/3E/3E-Mitochondrial stress test-Numerical values.xlsx]

## Sheet: Sheet1
OCR, normalized to μg protein
Time (minutes)	Ctrl				miR-31				miR-31+CB839					CB839
1.44326	18.3612	17.3566	16.9272	15.6606	18.9192	27.6657	19.7575	20.92	3.30471	13.0212	11.5884	9.32018	10.4789	14.7775	15.3357	14.1417	8.79432
10.147	17.3223	16.5332	16.4459	16.0007	18.1885	27.9302	19.4591	21.2916	5.00833	11.9613	11.6413	9.09297	9.83436	14.3686	14.6697	14.4543	9.52002
18.914	17.2063	16.4062	16.3746	16.1389	17.835	27.1422	19.1355	20.7141	5.79902	11.6741	11.2477	8.68523	9.36109	13.6188	13.9471	14.0075	8.99205
27.701	5.24815	4.40175	4.12995	6.59816	6.29325	9.6027	6.20897	7.53164	4.77792	3.66863	4.89812	2.26409	2.00067	4.38532	3.98954	4.4212	3.13294
36.4396	5.68562	5.0969	4.70216	6.85267	7.09145	10.1242	7.18441	7.46551	2.95885	4.08167	4.92908	2.54397	3.1955	4.06646	4.18213	4.08099	2.39933
45.1681	5.61595	5.21248	4.82933	6.82439	7.21328	10.5845	7.42718	7.71697	3.79627	4.26268	4.94327	2.57356	3.57283	3.92998	4.13012	4.25274	2.87066
54.0055	26.7327	24.7696	24.8897	21.9769	27.3239	44.426	28.8924	34.2368	3.8441	18.2211	14.5107	13.2043	15.6384	19.885	20.3694	17.4545	10.7113
62.7438	24.8209	22.9984	22.9144	20.1323	26.6824	41.7352	28.4484	32.2554	4.72986	18.1356	14.6637	13.0143	15.5112	19.1445	19.2438	16.7728	10.6883
71.4804	24.1154	22.3742	22.2338	19.8969	26.0062	40.7072	27.766	31.4285	5.21371	17.841	14.8983	12.8118	15.3071	18.7781	18.2959	16.2007	10.3053
80.3085	2.56265	2.01218	0.970108	3.39735	3.65585	4.71014	2.57738	3.01904	4.7524	2.4737	3.80199	1.15961	2.00019	2.89407	2.43474	2.93199	1.79432
89.0214	2.84184	2.18979	1.51	3.3906	4.02784	5.40911	2.88486	3.43167	5.00873	2.53579	4.04051	1.04515	2.32112	3.11796	2.6889	3.05435	1.94178
97.7808	2.59335	2.08564	1.52087	3.30852	3.47643	5.36417	2.90807	3.3109	5.29863	2.49699	3.96722	1.28243	2.56425	2.79712	2.61631	2.75094	1.91346
