# Supplementary material for: Metabolic rewiring in keratinocytes by miR‐31‐5p identifies therapeutic intervention for psoriasis
Source: EMBO Mol Med. 2023 Mar 1;15(4):e15674. doi: 10.15252/emmm.202215674 (PMC10086589; doi:10.15252/emmm.202215674)
Supplement: Supplementary file 13 — Source Data for Figure 3 [file EMMM-15-e15674-s008.zip › Figure 3/3C/3C-Gln consumption-Glu secretion-Cys consumption-Numerical values.xlsx]

## Sheet: Sheet1
Gln consumption, μmol
DMSO		CB-839
Ctrl	miR-31	Ctrl	miR-31
3.85	4.425	1.51	2.86
3.585	5.865	0.475	1.345
5.03	4.705	0.735	3.13
4.155	4.515	1.135	3.405
4.565	5.45	0.06	1.345
3.53	5.24	2.005	3.385
4.95	5.51	3.045	2.555
4.65	5.035	0	1.275
4.585	4.885	2.14	1.535
4.835	4.74	1.265	2.51
4.495	5.075	1.95	1.525
5	5.835	1.81	1.87
Glu secretion, μmol
DMSO		CB-839
Ctrl	miR-31	Ctrl	miR-31
-0.00794	0.18829	-0.0466	-0.03967
-0.00624	0.14112	-0.03408	-0.03663
0.00568	0.166895	-0.04478	-0.03846
0.004465	0.102335	-0.03931	-0.03992
0.02355	0.19802	-0.0466	-0.02204
0.01042	0.367625	-0.0466	-0.0308
-0.01207	0.2644	-0.0466	-0.04065
-0.01037	0.22416	-0.0466	-0.02156
-0.01256	0.221485	-0.0466	-0.03444
0.010665	0.255525	-0.03797	-0.0139
-0.00539	0.12045	-0.0466	-0.0325
-0.01779	0.162515	-0.03408	-0.02557
Cys consumption, μmol
DMSO		CB-839
Ctrl	miR-31	Ctrl	miR-31
0.2259	0.22517	0.1352	0.19599
0.227725	0.22505	0.157935	0.19052
0.21131	0.234045	0.161705	0.21593
0.21605	0.231735	0.140795	0.219455
0.214835	0.221765	0.167665	0.1814
0.22189	0.23818	0.155505	0.16341
0.23283	0.23526	0.16596	0.182375
0.22347	0.23052	0.169975	0.17447
0.21727	0.23599	0.17423	0.192585
0.2197	0.236965	0.18663	0.18967
0.217145	0.233315	0.16912	0.19745
0.229545	0.232465	0.139215	0.217755
