# Supplementary material for: Metabolic rewiring in keratinocytes by miR‐31‐5p identifies therapeutic intervention for psoriasis
Source: EMBO Mol Med. 2023 Mar 1;15(4):e15674. doi: 10.15252/emmm.202215674 (PMC10086589; doi:10.15252/emmm.202215674)
Supplement: Supplementary file 13 — Source Data for Figure 3 [file EMMM-15-e15674-s008.zip › Figure 3/3D/3D-Mitochondrial stress test-Numerical values.xlsx]

## Sheet: Sheet1
OCR, normalized to μg protein
Time (minutes)	Ctrl-Gln 4mM			miR-31-Gln 4mM			miR-31-Gln 0mM			Ctrl-Gln 0mM
1.44326	12.6188	13.5172	13.5354	14.9851	16.0353	16.3426	9.93168	12.2266	8.57841	15.819	10.1197	9.51462
10.147	12.3524	13.4758	13.5153	15.1306	16.1181	16.0601	9.51926	11.6431	8.382	14.9078	9.59738	9.08745
18.914	12.309	13.6207	13.724	15.5902	16.1841	16.204	9.09595	11.3535	8.15629	14.3468	9.09292	8.7104
27.701	3.09209	4.11709	3.84668	5.39989	5.61597	5.98023	1.93317	3.62892	2.76119	3.99766	0.555879	2.67037
36.4396	3.7267	4.27649	4.67853	5.94378	5.73818	5.96729	2.31746	3.67458	2.79406	4.32185	1.51828	2.79151
45.1681	3.84581	4.60707	5.13538	5.91243	5.5106	5.77582	2.52181	3.67031	2.91465	4.17638	1.65006	2.69732
54.0055	20.043	21.9738	22.107	26.8975	28.0606	26.5961	14.3322	18.8009	13.2137	21.1914	12.8635	14.0724
62.7438	18.725	20.6194	20.9552	25.9199	26.3206	25.0902	13.3731	17.3035	12.5284	20.3341	11.9642	12.8108
71.4804	17.8137	20.3106	20.1946	25.213	25.8997	24.4955	12.2944	16.3213	11.765	17.8997	10.3758	11.3404
80.3085	0.974155	1.57492	1.90151	2.09093	2.00584	2.55281	0.433376	1.92145	1.46508	2.07422	-0.437844	1.43946
89.0214	1.26571	1.66386	2.17829	2.36045	2.37986	2.69013	0.668033	1.98744	1.54157	2.23162	-0.233252	1.44169
97.7808	1.138	1.55356	1.93628	2.11578	2.12542	2.56954	0.542808	1.87704	1.35718	2.07008	-0.411643	1.30302
