# Supplementary material for: Metabolic rewiring in keratinocytes by miR‐31‐5p identifies therapeutic intervention for psoriasis
Source: EMBO Mol Med. 2023 Mar 1;15(4):e15674. doi: 10.15252/emmm.202215674 (PMC10086589; doi:10.15252/emmm.202215674)
Supplement: Supplementary file 13 — Source Data for Figure 3 [file EMMM-15-e15674-s008.zip › Figure 3/3H/3H-Expression level of M+3 Lactate-Numberical values.xlsx]

## Sheet: Sheet1
Medium level of M+3 Lactate, μM
Time/h	Ctrl			miR-31
0.5	2.79	1.48	2.31	2.47	2.58	1.94
1	6.26	5.42	6.05	5.87	6.12	6.42
4	50.06	43.05	47.74	53.87	45.08	41.45
24	107.5	127.04	129.49	140.91	137.46	146.81
