# Supplementary material for: Metabolic rewiring in keratinocytes by miR‐31‐5p identifies therapeutic intervention for psoriasis
Source: EMBO Mol Med. 2023 Mar 1;15(4):e15674. doi: 10.15252/emmm.202215674 (PMC10086589; doi:10.15252/emmm.202215674)
Supplement: Supplementary file 13 — Source Data for Figure 3 [file EMMM-15-e15674-s008.zip › Figure 3/3F/3F-Mitochondrial stress test-Numerical values.xlsx]

## Sheet: Sheet1
OCR, normalized to μg protein
Time (minutes)	Ctrl			miR-31			si-AGC1+miR-31
1.4352	12.4898	16.4478	9.86852	22.157	15.9358	20.0837	8.77766	12.5287	10.8894	5.4423
10.1803	11.9406	15.7617	7.95589	21.2002	15.6155	19.5713	8.67234	11.9551	10.3841	5.38125
18.8896	11.8134	15.8249	10.2564	21.4753	15.9154	19.818	8.81335	11.9921	9.59724	5.31396
27.676	14.0254	18.4747	11.0187	23.8336	17.7765	22.3628	9.88764	13.5531	10.4986	5.86991
36.4086	13.7879	18.0412	10.3135	24.2217	17.8933	22.2049	9.94201	13.6955	10.6359	6.49324
45.1657	13.6171	17.8597	9.06611	24.1492	18.0904	22.4525	10.1179	13.5374	9.76183	6.47227
53.9295	3.82565	5.00899	5.4609	6.6185	5.24496	6.93481	2.98162	4.26755	1.504	2.28872
62.6299	3.31799	4.44977	4.46422	6.6887	5.10944	6.74449	3.0432	4.11673	3.0704	2.39621
71.3563	3.465	4.48876	4.19209	6.35635	4.94536	6.75889	3.00173	3.9654	3.46709	2.34626
80.1997	15.4724	21.0528	11.3778	31.7932	23.3454	29.9899	12.1733	16.6153	16.8205	5.84908
88.9506	15.0599	19.9577	11.3222	30.4125	22.5123	28.4971	11.9123	16.3059	16.5372	6.23284
97.6252	14.9171	19.8622	11.2228	30.0158	22.2847	28.1549	11.8999	16.2899	16.8374	6.63308
106.443	1.38953	1.58747	2.08349	2.9625	2.37499	4.00058	1.69359	2.2305	1.16309	1.45193
115.165	1.29406	1.23842	1.48841	3.27009	2.40612	4.0901	1.74004	2.40721	1.21486	1.58808
123.919	1.16323	1.02462	1.4536	3.01844	2.28494	3.92714	1.59793	2.23259	1.17497	1.57261
