# Supplementary material for: Metabolic rewiring in keratinocytes by miR‐31‐5p identifies therapeutic intervention for psoriasis
Source: EMBO Mol Med. 2023 Mar 1;15(4):e15674. doi: 10.15252/emmm.202215674 (PMC10086589; doi:10.15252/emmm.202215674)
Supplement: Supplementary file 13 — Source Data for Figure 3 [file EMMM-15-e15674-s008.zip › Figure 3/3G/3G-Levels of metabolites-Numerical values.xlsx]

## Sheet: Sheet1
	Cellular, μM																Supernatant, μM
Glutamate
Label time,h		M+0			M+4			M+5									Label time,h		M+0			M+4			M+5
0.5	Ctrl	14.63	0	0	7.06	5.6	4.94	161.98	131.5	120.91							0.5	Ctrl	0.38	0.68	0.82	0.13	0.11	0	3.98	3.23	3.22
	miR-31	12.34	0	0	5.44	5.32	6.35	124.26	120.81	144.93								miR-31	0.36	0.52	0.49	0	0.19	0.1	3.41	3.54	2.87
1	Ctrl	9.86	0	0	7.57	6.74	7.79	179.35	150	181.84							1	Ctrl	0.78	0.66	0.67	0.09	0.19	0.18	8.68	7.3	8.87
	miR-31	0	0	0	8.78	8.03	7.4	204.41	179.64	164.69								miR-31	1.35	1.25	1.07	0.38	0.3	0.36	9.5	9.53	11.06
4	Ctrl	0	9.93	0	11.44	10.28	12.42	224.17	205.32	230.01							4	Ctrl	1.43	2	1.55	1.81	1.44	1.65	45.33	40.36	43.73
	miR-31	0	0	0	10.98	12.4	9.4	214.98	239.98	193.38								miR-31	3.21	3.59	3.97	2.54	2.85	3.04	55.66	61.6	63.82
24	Ctrl	28.91	0	17.62	9.96	10.6	13	102.32	105.48	119.45							24	Ctrl	3.77	4.82	4.53	3.56	3.86	2.85	49.66	54.66	46.81
	miR-31	23.13	0	0	10.74	9.99	12.63	93.34	86.39	104.67								miR-31	16.12	16.41	16.91	12.24	12.76	11.89	167.25	169.15	162.87
alpha-KG
Label time,h		M+0			M+2			M+3			M+4			M+5			Label time,h		M+0			M+2			M+3			M+4			M+5
0.5	Ctrl	12.87	15.31	8.65	0	0.02	0.01	2.42	3.26	1.65	1.5	2.05	1.42	51.33	57.58	36.86	0.5	Ctrl	28.68	28.58	30.27	NA	NA	NA	NA	NA	NA	NA	NA	NA	1.92	1.28	1.16
	miR-31	10.08	11.34	12.92	0	0	0	1.48	2.79	3.24	0.9	1.55	2.18	31.51	47.2	52.42		miR-31	27.45	27.29	26.42	NA	NA	NA	NA	NA	NA	NA	NA	NA	1.2	0.95	0
1	Ctrl	10.41	8.23	15.26	0	0	0.9	3.16	3.43	8.6	2.13	1.99	5.15	57.3	49.64	119.5	1	Ctrl	30.73	30.73	29.59	NA	NA	NA	NA	NA	NA	NA	NA	NA	4.8	5.38	5.61
	miR-31	9.32	9.48	4.6	0	0	0.31	2.54	3.01	1.7	2.05	2.24	1.08	54.83	58.44	27.09		miR-31	26.84	27.14	25.3	NA	NA	NA	NA	NA	NA	NA	NA	NA	3.72	3.11	3.13
4	Ctrl	11.1	10.02	11.86	3.35	3.41	5.14	11.28	11.48	16.21	5.71	5.51	7.64	115.58	110.5	138.32	4	Ctrl	27.81	26.76	25.47	1.43	1.15	0	3.24	3.35	3.43	NA	NA	NA	44.88	41.52	42.72
	miR-31	7.21	7.96	10.71	1.95	2.12	3.2	5.65	6.29	9.62	3.24	3.62	4.7	65.7	74.25	102.4		miR-31	25.81	25.64	29.48	0.64	1.14	0.61	1.49	2.97	2.17	NA	NA	NA	30.76	32.48	35.48
24	Ctrl	7.8	11.39	9.47	3.1	5.36	5.59	6.84	11.2	12.16	2.67	4.19	4.5	28.76	42.26	39.62	24	Ctrl	34.07	35.11	32.18	13.28	13.09	12.73	33.99	32.36	29.69	12.79	5.57	8.02	168.36	165.64	150.77
	miR-31	4.34	5.63	3.94	1.98	2.64	1.75	3.21	4.42	3.23	0.88	1.87	0.63	10.71	17.02	11.84		miR-31	37.26	35.99	33.13	14.86	12.38	14.36	33.01	30.6	30.96	8.3	5.66	7.9	161.54	145.4	151.53
Furmarate
Label time,h		M+0			M+2			M+3			M+4						Label time,h		M+0			M+2			M+3			M+4
0.5	Ctrl	0.21	0.22	0.22	0.08	0.08	0.07	0.18	0.16	0.14	0.94	0.77	0.65				0.5	Ctrl	0.13	0.14	0.12	NA	NA	NA	NA	NA	NA	NA	NA	NA
	miR-31	0.15	0.17	0.2	0.07	0.1	0.11	0.12	0.15	0.18	0.69	0.85	0.93					miR-31	0.13	0.13	0.11	NA	NA	NA	NA	NA	NA	0	0.01	0.01
1	Ctrl	0.13	0.12	0.12	0.1	0.08	0.08	0.21	0.17	0.18	0.81	0.63	0.58				1	Ctrl	0.12	0.11	0.13	NA	NA	NA	NA	NA	NA	NA	NA	NA
	miR-31	0.13	0.13	0.13	0.13	0.12	0.11	0.22	0.21	0.19	0.93	0.86	0.81					miR-31	0.12	0.13	0.12	NA	NA	NA	NA	NA	NA	0.01	0	0.01
4	Ctrl	0.14	0.11	0.1	0.26	0.22	0.19	0.29	0.27	0.23	1.12	0.95	0.77				4	Ctrl	0.14	0.13	0.15	NA	NA	NA	0.02	0.02	0.04	0.15	0.12	0.18
	miR-31	0.17	0.16	0.14	0.29	0.32	0.25	0.33	0.35	0.31	1.18	1.32	1.07					miR-31	0.13	0.15	0.15	NA	NA	NA	0.05	0.06	0.03	0.18	0.18	0.17
24	Ctrl	0.1	0.1	0.09	0.15	0.16	0.13	0.08	0.08	0.07	0.36	0.35	0.3				24	Ctrl	0.2	0.19	0.18	NA	NA	NA	0.1	0.11	0.14	0.42	0.48	0.47
	miR-31	0.11	0.09	0.1	0.14	0.12	0.13	0.07	0.07	0.07	0.29	0.27	0.26					miR-31	0.22	0.2	0.21	NA	NA	NA	0.15	0.18	0.16	0.54	0.57	0.64
Malate
Label time,h		M+0			M+2			M+3			M+4						Label time,h		M+0			M+2			M+3			M+4
0.5	Ctrl	1.27	1.37	1.33	0.53	0.5	0.38	1.12	0.95	0.86	5.49	4.67	3.88				0.5	Ctrl	0.35	0.33	0.36	NA	NA	NA	NA	NA	NA	0.03	0.02	0.02
	miR-31	1.03	1.15	1.15	0.5	0.72	0.58	0.87	1.04	1	4.69	5.76	5.25					miR-31	0.29	0.34	0.3	NA	NA	NA	NA	NA	NA	0.04	0.04	0.01
1	Ctrl	0.81	0.63	0.71	0.62	0.48	0.53	1.25	1.01	1.22	4.69	3.55	3.78				1	Ctrl	0.36	0.36	0.41	NA	NA	NA	NA	NA	NA	0.07	0.08	0.06
	miR-31	0.82	0.83	0.75	0.84	0.78	0.74	1.47	1.38	1.27	6.13	5.36	5.05					miR-31	0.36	0.39	0.4	NA	NA	NA	NA	NA	NA	0.05	0.07	0.1
4	Ctrl	0.87	0.68	0.66	1.76	1.37	1.31	2.11	1.66	1.68	7.35	5.78	5.45				4	Ctrl	0.49	0.47	0.43	0.13	0.1	0.1	0.14	0.12	0.14	0.58	0.56	0.6
	miR-31	0.99	0.96	0.82	1.81	1.89	1.62	2.23	2.29	2.04	7.57	7.79	6.87					miR-31	0.43	0.44	0.47	0.12	0.12	0.13	0.04	0.08	0.21	0.68	0.68	0.75
24	Ctrl	0.58	0.43	0.44	0.94	0.73	0.7	0.46	0.4	0.41	2.27	1.7	1.63				24	Ctrl	0.82	0.7	0.65	0.65	0.57	0.55	0.65	0.61	0.6	2.28	2.19	2.21
	miR-31	0.48	0.49	0.54	0.68	0.69	0.76	0.38	0.41	0.44	1.38	1.44	1.54					miR-31	0.86	0.84	0.81	0.69	0.7	0.7	0.84	0.85	0.82	2.85	2.75	2.74
Oxaloacetate
Label time,h		M+0			M+2			M+3			M+4						Label time,h		M+0			M+2			M+3			M+4
0.5	Ctrl	0	0	0	NA	NA	NA	NA	NA	NA	0	0.01	0				0.5	Ctrl	0.01	0	0	NA	NA	NA	NA	NA	NA	0.02	0	0
	miR-31	0	0	0	NA	NA	NA	0	0	0	0.01	0.01	0.01					miR-31	NA	NA	NA	NA	NA	NA	NA	NA	NA	NA	NA	NA
1	Ctrl	0	0	0	0	0	0	0	0	0.01	0.01	0	0.01				1	Ctrl	0	0.01	0	NA	NA	NA	0	0.01	0	0.01	0.02	0
	miR-31	0	0	0	0	0	0	0	0	0	0.01	0.01	0.02					miR-31	NA	NA	NA	NA	NA	NA	NA	NA	NA	NA	NA	NA
4	Ctrl	0	0	NA	0	0	0	0	0	0.01	0.02	0.01	0.03				4	Ctrl	0.01	0.01	0	0.01	0.02	0.02	0.01	0.03	0.04	0.18	0.11	0.12
	miR-31	0	0	0	0	0	0	0	0	0.01	0.01	0.01	0.02					miR-31	0.01	0.03	0.01	0.04	0.03	0.02	0.07	0.04	0.06	0.17	0.19	0.17
24	Ctrl	0	0	0	0	0	0.01	0	0	0	0.01	0.01	0.02				24	Ctrl	0.08	0.08	0.06	0.07	0.1	0.09	0.08	0.09	0.08	0.36	0.3	0.28
	miR-31	0.01	NA	0	0.01	0	0	0.01	0	0	0.02	0	0.01					miR-31	0.18	0.15	0.21	0.27	0.24	0.31	0.29	0.27	0.31	0.98	0.86	1.04
Aspartate
Label time,h		M+0			M+2			M+3			M+4						Label time,h		M+0			M+2			M+3			M+4
0.5	Ctrl	2.61	2.5	2.78	0.47	0.35	0.42	1.46	0.91	1.26	6.89	4.58	5.74				0.5	Ctrl	0.11	0.23	0.15	NA	NA	NA	NA	NA	NA	NA	NA	NA
	miR-31	2.09	2.29	2.05	0.73	0.7	0.25	1.44	1.4	1.04	7.12	6.58	4.9					miR-31	0.05	0.16	0	NA	NA	NA	NA	NA	NA	NA	NA	NA
1	Ctrl	2.27	1.83	1.78	0.81	0.52	0.63	2.26	1.4	2.28	7.57	4.84	7.03				1	Ctrl	0.12	0.06	0.21	NA	NA	NA	NA	NA	NA	NA	NA	NA
	miR-31	2.34	1.76	1.68	1.3	0.85	0.66	3.1	2.01	1.76	11.51	7.31	6.37					miR-31	0.15	0	0.18	NA	NA	NA	NA	NA	NA	NA	NA	NA
4	Ctrl	2.43	1.73	2.04	2.78	2.05	1.96	4.11	3.27	2.72	14.43	9.66	9.77				4	Ctrl	0.15	0.24	0.12	0	0.24	0	0.17	0	0.31	0.83	0.78	1.24
	miR-31	2.29	2.01	1.22	2.07	2.36	1.37	3.04	3.52	2.31	9.94	11.67	6.84					miR-31	0.19	0.24	0.28	0.39	0.17	0.12	0.66	0.52	0.56	1.66	2.22	1.99
24	Ctrl	1.11	1.09	1.02	0.7	0.86	0.75	0.46	0.49	0.6	2.06	2.32	2.22				24	Ctrl	0.17	0.06	0.04	0	0	0.12	0	0.09	0	0.42	0.31	0.6
	miR-31	1.36	0.93	1.61	0.63	0.77	1.26	0.65	0.54	0.89	1.66	1.95	2.51					miR-31	0.69	0.63	0.56	1.06	0.87	1.25	1.22	0.92	1.11	4.07	3.61	3.61
