# Supplementary material for: Metabolic rewiring in keratinocytes by miR‐31‐5p identifies therapeutic intervention for psoriasis
Source: EMBO Mol Med. 2023 Mar 1;15(4):e15674. doi: 10.15252/emmm.202215674 (PMC10086589; doi:10.15252/emmm.202215674)
Supplement: Supplementary file 14 — Source Data for Figure 4 [file EMMM-15-e15674-s009.zip]

Archive with 73 entries (56 files):
- Figure 4/
- Figure 4/.DS_Store
- __MACOSX/
- __MACOSX/Figure 4/
- __MACOSX/Figure 4/._.DS_Store
- Figure 4/4B/
- Figure 4/4B/.DS_Store
- __MACOSX/Figure 4/4B/
- __MACOSX/Figure 4/4B/._.DS_Store
- Figure 4/4B/4B-Cell viability-Numerical values.xlsx
- __MACOSX/Figure 4/4B/._4B-Cell viability-Numerical values.xlsx
- __MACOSX/Figure 4/._4B
- Figure 4/4C/
- Figure 4/4C/4C-hsa-miR-31-5p  expression.xlsx
- __MACOSX/Figure 4/4C/
- __MACOSX/Figure 4/4C/._4C-hsa-miR-31-5p  expression.xlsx
- __MACOSX/Figure 4/._4C
- Figure 4/4D/
- Figure 4/4D/.DS_Store
- __MACOSX/Figure 4/4D/
- __MACOSX/Figure 4/4D/._.DS_Store
- Figure 4/4D/4D-western blot GS-2DG-replicate 1.tif
- __MACOSX/Figure 4/4D/._4D-western blot GS-2DG-replicate 1.tif
- Figure 4/4D/4D-western blot GS-2DG-replicate 3.tif
- __MACOSX/Figure 4/4D/._4D-western blot GS-2DG-replicate 3.tif
- Figure 4/4D/4D-western blot GS-2DG-replicate 2.tif
- __MACOSX/Figure 4/4D/._4D-western blot GS-2DG-replicate 2.tif
- Figure 4/4D/4D-western blot tubulin-glucose-replicate 1.tif
- __MACOSX/Figure 4/4D/._4D-western blot tubulin-glucose-replicate 1.tif
- Figure 4/4D/4D-western blot tubulin-glucose-replicate 3.tif
- __MACOSX/Figure 4/4D/._4D-western blot tubulin-glucose-replicate 3.tif
- Figure 4/4D/4D-western blot tubulin-glucose-replicate 2.tif
- __MACOSX/Figure 4/4D/._4D-western blot tubulin-glucose-replicate 2.tif
- Figure 4/4D/4D-western blot tubulin-2DG-replicate 1.tif
- __MACOSX/Figure 4/4D/._4D-western blot tubulin-2DG-replicate 1.tif
- Figure 4/4D/4D-western blot GS-glucose-replicate 1.tif
- __MACOSX/Figure 4/4D/._4D-western blot GS-glucose-replicate 1.tif
- Figure 4/4D/4D-western blot GS-glucose-replicate 3.tif
- __MACOSX/Figure 4/4D/._4D-western blot GS-glucose-replicate 3.tif
- Figure 4/4D/4D-western blot Tubulin-2DG-replicate 2.tif
- __MACOSX/Figure 4/4D/._4D-western blot Tubulin-2DG-replicate 2.tif
- Figure 4/4D/4D-western blot tubulin-2DG-replicate 3.tif
- __MACOSX/Figure 4/4D/._4D-western blot tubulin-2DG-replicate 3.tif
- Figure 4/4D/4D-western blot GS-glucose-replicate 2.tif
- __MACOSX/Figure 4/4D/._4D-western blot GS-glucose-replicate 2.tif
- __MACOSX/Figure 4/._4D
- Figure 4/4A/
- Figure 4/4A/4A-Cell growth curves-Numerical values.xlsx
- __MACOSX/Figure 4/4A/
- __MACOSX/Figure 4/4A/._4A-Cell growth curves-Numerical values.xlsx
- __MACOSX/Figure 4/._4A
- Figure 4/4F/
- Figure 4/4F/.DS_Store
- __MACOSX/Figure 4/4F/
- __MACOSX/Figure 4/4F/._.DS_Store
- Figure 4/4F/4F-Th17 differentiation-Flow Cytometry values.xlsx
- __MACOSX/Figure 4/4F/._4F-Th17 differentiation-Flow Cytometry values.xlsx
- __MACOSX/Figure 4/._4F
- Figure 4/4H/
- Figure 4/4H/.DS_Store
- __MACOSX/Figure 4/4H/
- __MACOSX/Figure 4/4H/._.DS_Store
- Figure 4/4H/4H-Th17 differentiation-Flow Cytometry values.xlsx
- __MACOSX/Figure 4/4H/._4H-Th17 differentiation-Flow Cytometry values.xlsx
- __MACOSX/Figure 4/._4H
- Figure 4/4G/
- Figure 4/4G/4G-Th17 differentiation-Flow Cytometry values.xlsx
- __MACOSX/Figure 4/4G/
- __MACOSX/Figure 4/4G/._4G-Th17 differentiation-Flow Cytometry values.xlsx
- Figure 4/4G/.DS_Store
- __MACOSX/Figure 4/4G/._.DS_Store
- __MACOSX/Figure 4/._4G
- __MACOSX/._Figure 4
