# Supplementary material for: Metabolic rewiring in keratinocytes by miR‐31‐5p identifies therapeutic intervention for psoriasis
Source: EMBO Mol Med. 2023 Mar 1;15(4):e15674. doi: 10.15252/emmm.202215674 (PMC10086589; doi:10.15252/emmm.202215674)
Supplement: Supplementary file 14 — Source Data for Figure 4 [file EMMM-15-e15674-s009.zip › Figure 4/4B/4B-Cell viability-Numerical values.xlsx]

## Sheet: Sheet1
CB839/uM	Ctrl				miR-31				Anti-miR-31
0	100	100.773	100.515	98.7983	102.176	99.5467	98.0961	100.091	98.7775	100.652	100.57	100.082
10	83.4335	85.5794	87.6395	86.4378	82.049	76.5186	84.4968	82.2303	85.7376	91.9315	91.035	91.687
20	79.485	76.309	76.309	78.7124	71.8948	69.9909	70.1723	71.4415	78.4026	80.1956	81.3366	86.8786
40	75.8798	71.8455	75.5365	74.1631	59.4742	64.4606	64.6419	66.2738	78.8101	78.8916	83.0481	83.2926
