# Supplementary material for: Metabolic rewiring in keratinocytes by miR‐31‐5p identifies therapeutic intervention for psoriasis
Source: EMBO Mol Med. 2023 Mar 1;15(4):e15674. doi: 10.15252/emmm.202215674 (PMC10086589; doi:10.15252/emmm.202215674)
Supplement: Supplementary file 14 — Source Data for Figure 4 [file EMMM-15-e15674-s009.zip › Figure 4/4C/4C-hsa-miR-31-5p expression.xlsx]

## Sheet: Sheet1
	Gluc/mM	Ct value of miR-31	Ct value of RNU6-1	Ct value of miR-31 (control)	Ct value of RNU6-1 (control)	Delta-Ct	Delta-Ct	Delta-Delta-Ct	2^-delta-delta-Ct
replicate 1	10	25.5617	20.3273	25.5617	20.3273	5.23444	5.23444	0	1
	5	26.0714	21.0793	25.5617	20.3273	4.99203	5.23444	-0.242411	1.18297
	1	26.0825	22.849	25.5617	20.3273	3.23354	5.23444	-2.00089	4.00248
replicate 2	10	31.2573	20.9451	31.2573	20.9451	10.3122	10.3122	0	1
	5	31.0003	21.4754	31.2573	20.9451	9.52493	10.3122	-0.787295	1.72584
	1	31.0461	21.5294	31.2573	20.9451	9.51671	10.3122	-0.795511	1.73569
replicate 3	10	23.3056	18.2813	23.3056	18.2813	5.02433	5.02433	0	1
	5	23.6246	19.1543	23.3056	18.2813	4.47034	5.02433	-0.553989	1.46814
	1	23.6143	19.9307	23.3056	18.2813	3.68357	5.02433	-1.34076	2.53285
replicate 4	10	23.3056	18.2813	23.3056	18.2813	5.02433	5.02433	0	1
	5	23.8317	20.2405	23.3056	18.2813	3.59123	5.02433	-1.4331	2.70027
	1	23.5334	20.2177	23.3056	18.2813	3.31571	5.02433	-1.70862	3.26848
