# Supplementary material for: Metabolic rewiring in keratinocytes by miR‐31‐5p identifies therapeutic intervention for psoriasis
Source: EMBO Mol Med. 2023 Mar 1;15(4):e15674. doi: 10.15252/emmm.202215674 (PMC10086589; doi:10.15252/emmm.202215674)
Supplement: Supplementary file 14 — Source Data for Figure 4 [file EMMM-15-e15674-s009.zip › Figure 4/4A/4A-Cell growth curves-Numerical values.xlsx]

## Sheet: Sheet1
thousand of cells
25mM Gluc 4mM Gln
time/day	Ctrl					miR-31
0	15	15	15	15	15	15	15	15	15	15
2	44	48.8	56.8	44	55.2	36.8	40	30.4	37.6	40
3	94	82	89	78	73	100	98	82	97	96
4	150	190	110	160	180	140	160	160	170	160
5	200	230	220	240	240	250	240	200	210	250
0mM Gluc 4mM Gln
time/day	Ctrl					miR-31
0	15	15	15	15	15	15	15	15	15	15
2	35.2	25.6	33.6	37.6	34.4	31.2	37.6	40.8	28.8	34.4
3	57	44	70	53	50	89	83	73	78	75
4	69	63	61	74	60	91	91	82	80	86
5	90	93	79	81	84	100	140	120	150	120
25mM Gluc 0mM Gln
time/day	Ctrl					miR-31
0	15	15	15	15	15	15	15	15	15	15
2	61.6	37.6	49.6	43.2	41.6	24.8	36	37.6	31.2	38.4
3	69	84	87	93	71	77	62	78	69	54
4	100	99	110	100	95	86	75	75	86	44
5	130	170	130	100	160	81	94	110	72	91
