# Supplementary material for: Metabolic rewiring in keratinocytes by miR‐31‐5p identifies therapeutic intervention for psoriasis
Source: EMBO Mol Med. 2023 Mar 1;15(4):e15674. doi: 10.15252/emmm.202215674 (PMC10086589; doi:10.15252/emmm.202215674)
Supplement: Supplementary file 14 — Source Data for Figure 4 [file EMMM-15-e15674-s009.zip › Figure 4/4F/4F-Th17 differentiation-Flow Cytometry values.xlsx]

## Sheet: Sheet1
The proportion of
Th17 cell (%)
Ctrl	miR-31	TGFβ+IL-6+IL-21
5.98	11.95	63.98
6.44	10.32	58.79
6.88	13.18	50.33
5.84	9.84	60.21
5.38	9.17	61.69
5.79	11.03	55.63
