# Supplementary material for: Metabolic rewiring in keratinocytes by miR‐31‐5p identifies therapeutic intervention for psoriasis
Source: EMBO Mol Med. 2023 Mar 1;15(4):e15674. doi: 10.15252/emmm.202215674 (PMC10086589; doi:10.15252/emmm.202215674)
Supplement: Supplementary file 14 — Source Data for Figure 4 [file EMMM-15-e15674-s009.zip › Figure 4/4H/4H-Th17 differentiation-Flow Cytometry values.xlsx]

## Sheet: Sheet1
The proportion of
Th17 cell (%)
Vehicle	IL-6+IL-21+TGFb+Asp	IL-6+IL-21+TGFb+Asp+AOA	IL-6+IL-21+TGFb+Asp+iGOT1
15.08	77.83	62	30.63
15.22	77.74	61.29	34.66
10.67	73.04	50.96	36.17
9.48	79.31		41.4
