# Supplementary material for: Metabolic rewiring in keratinocytes by miR‐31‐5p identifies therapeutic intervention for psoriasis
Source: EMBO Mol Med. 2023 Mar 1;15(4):e15674. doi: 10.15252/emmm.202215674 (PMC10086589; doi:10.15252/emmm.202215674)
Supplement: Supplementary file 14 — Source Data for Figure 4 [file EMMM-15-e15674-s009.zip › Figure 4/4G/4G-Th17 differentiation-Flow Cytometry values.xlsx]

## Sheet: Sheet1
The proportion of
Th17 cell (%)
Vehicle	IL-6+IL-21+TGFb+Asp	IL-6+IL-21+TGFb+Asp+TFB-TB01 1μM	IL-6+IL-21+TGFb+Asp+TFB-TB01 10μM
14.5	62.29	51.94	46.22
8.97	64.14	49.23	48.39
6.93	69.49	42.7	44.47
5.57	63.6	46.9
