# Supplementary material for: Metabolic rewiring in keratinocytes by miR‐31‐5p identifies therapeutic intervention for psoriasis
Source: EMBO Mol Med. 2023 Mar 1;15(4):e15674. doi: 10.15252/emmm.202215674 (PMC10086589; doi:10.15252/emmm.202215674)
Supplement: Supplementary file 15 — Source Data for Figure 5 [file EMMM-15-e15674-s002.zip]

Archive with 69 entries (52 files):
- Figure 5/
- Figure 5/5I/
- Figure 5/5I/5I-IL17A levels-ELISA values.xlsx
- __MACOSX/
- __MACOSX/Figure 5/
- __MACOSX/Figure 5/5I/
- __MACOSX/Figure 5/5I/._5I-IL17A levels-ELISA values.xlsx
- __MACOSX/Figure 5/._5I
- Figure 5/5G/
- Figure 5/5G/5G-Baker score-Numerical values.xlsx
- __MACOSX/Figure 5/5G/
- __MACOSX/Figure 5/5G/._5G-Baker score-Numerical values.xlsx
- Figure 5/5G/.DS_Store
- __MACOSX/Figure 5/5G/._.DS_Store
- __MACOSX/Figure 5/._5G
- Figure 5/5A/
- Figure 5/5A/HC-5.tif
- __MACOSX/Figure 5/5A/
- __MACOSX/Figure 5/5A/._HC-5.tif
- Figure 5/5A/HC-4.tif
- __MACOSX/Figure 5/5A/._HC-4.tif
- Figure 5/5A/HC-3.tif
- __MACOSX/Figure 5/5A/._HC-3.tif
- Figure 5/5A/.DS_Store
- __MACOSX/Figure 5/5A/._.DS_Store
- Figure 5/5A/HC-2.tif
- __MACOSX/Figure 5/5A/._HC-2.tif
- Figure 5/5A/HC-1.tif
- __MACOSX/Figure 5/5A/._HC-1.tif
- Figure 5/5A/5A-staining of miR-31-micr.image and quantif..xlsx
- __MACOSX/Figure 5/5A/._5A-staining of miR-31-micr.image and quantif..xlsx
- Figure 5/5A/Ps-5.tif
- __MACOSX/Figure 5/5A/._Ps-5.tif
- Figure 5/5A/Ps-4.tif
- __MACOSX/Figure 5/5A/._Ps-4.tif
- Figure 5/5A/Ps-3.tif
- __MACOSX/Figure 5/5A/._Ps-3.tif
- Figure 5/5A/Ps-2.tif
- __MACOSX/Figure 5/5A/._Ps-2.tif
- Figure 5/5A/Ps-1.tif
- __MACOSX/Figure 5/5A/._Ps-1.tif
- __MACOSX/Figure 5/._5A
- Figure 5/5F/
- Figure 5/5F/5F-PASI score-Numerical values.xlsx
- __MACOSX/Figure 5/5F/
- __MACOSX/Figure 5/5F/._5F-PASI score-Numerical values.xlsx
- __MACOSX/Figure 5/._5F
- Figure 5/5H/
- Figure 5/5H/5H-Th17 cells proportion-Flow Cytometry values.xlsx
- __MACOSX/Figure 5/5H/
- __MACOSX/Figure 5/5H/._5H-Th17 cells proportion-Flow Cytometry values.xlsx
- __MACOSX/Figure 5/._5H
- Figure 5/.DS_Store
- __MACOSX/Figure 5/._.DS_Store
- Figure 5/5J/
- Figure 5/5J/5J-mmu-miR-31-5p  expression.xlsx
- __MACOSX/Figure 5/5J/
- __MACOSX/Figure 5/5J/._5J-mmu-miR-31-5p  expression.xlsx
- __MACOSX/Figure 5/._5J
- Figure 5/5E/
- Figure 5/5E/.DS_Store
- __MACOSX/Figure 5/5E/
- __MACOSX/Figure 5/5E/._.DS_Store
- Figure 5/5E/~$5F-Epidermal thickness-Numerical values.xlsx
- __MACOSX/Figure 5/5E/._~$5F-Epidermal thickness-Numerical values.xlsx
- Figure 5/5E/5E-Epidermal thickness-Numerical values.xlsx
- __MACOSX/Figure 5/5E/._5E-Epidermal thickness-Numerical values.xlsx
- __MACOSX/Figure 5/._5E
- __MACOSX/._Figure 5
