# Supplementary material for: Metabolic rewiring in keratinocytes by miR‐31‐5p identifies therapeutic intervention for psoriasis
Source: EMBO Mol Med. 2023 Mar 1;15(4):e15674. doi: 10.15252/emmm.202215674 (PMC10086589; doi:10.15252/emmm.202215674)
Supplement: Supplementary file 15 — Source Data for Figure 5 [file EMMM-15-e15674-s002.zip › Figure 5/5I/5I-IL17A levels-ELISA values.xlsx]

## Sheet: Sheet1
IL-17A levels, ng/ml
Vehicle	IMQ	AOA	TFB-TBOA	CB839
1.46155	2.50971	1.72891	1.68774	1.53478
1.2668	2.16145	1.78037	1.51503	1.74467
1.66212	1.98732	2.0027	2.06622	1.66377
1.47113	2.24044	1.74314	2.04703	1.8837
1.45114	2.53064	2.03313	2.04392	2.0092
	2.04114	1.8401	2.05506	2.12491
