# Supplementary material for: Metabolic rewiring in keratinocytes by miR‐31‐5p identifies therapeutic intervention for psoriasis
Source: EMBO Mol Med. 2023 Mar 1;15(4):e15674. doi: 10.15252/emmm.202215674 (PMC10086589; doi:10.15252/emmm.202215674)
Supplement: Supplementary file 15 — Source Data for Figure 5 [file EMMM-15-e15674-s002.zip › Figure 5/5G/5G-Baker score-Numerical values.xlsx]

## Sheet: Sheet1
Baker's score
Vehicle	IMQ	AOA	TFB-TBOA	CB839
0.666667	8.16667	6	4.5	5.66667
0.166667	7.83333	6.16667	3.83333	4.66667
0.333333	8	4	3.83333	4.5
0.333333	8.66667	2.5	4.33333	4.16667
0.5	6.5	5.5	4.66667	4.25
	7	4.33333	4.5	5.33333
