# Supplementary material for: Metabolic rewiring in keratinocytes by miR‐31‐5p identifies therapeutic intervention for psoriasis
Source: EMBO Mol Med. 2023 Mar 1;15(4):e15674. doi: 10.15252/emmm.202215674 (PMC10086589; doi:10.15252/emmm.202215674)
Supplement: Supplementary file 15 — Source Data for Figure 5 [file EMMM-15-e15674-s002.zip › Figure 5/5A/5A-staining of miR-31-micr.image and quantif..xlsx]

## Sheet: Sheet1
quantification of ISH staining of miR-31 in human skin
	HC	Ps
replicate 1	4.11763	24.5841
replicate 2	2.39225	21.6737
replicate 3	3.28613	31.0141
replicate 4	3.089	33.7105
replicate 5	2.8445	26.9513
