# Supplementary material for: Metabolic rewiring in keratinocytes by miR‐31‐5p identifies therapeutic intervention for psoriasis
Source: EMBO Mol Med. 2023 Mar 1;15(4):e15674. doi: 10.15252/emmm.202215674 (PMC10086589; doi:10.15252/emmm.202215674)
Supplement: Supplementary file 15 — Source Data for Figure 5 [file EMMM-15-e15674-s002.zip › Figure 5/5F/5F-PASI score-Numerical values.xlsx]

## Sheet: Sheet1
PASI score
Vehicle	IMQ	AOA	TFB-TBOA	CB839
0	7.1	4.4	5	6.3
0	7.9	4.5	5.9	6.5
0	8	5.6	7.5	6.1
0	9	4.3	7.8	6.8
0	9.8	5.2	7.3	6.4
	8.8	5.8	7.3	6.3
