# Supplementary material for: Metabolic rewiring in keratinocytes by miR‐31‐5p identifies therapeutic intervention for psoriasis
Source: EMBO Mol Med. 2023 Mar 1;15(4):e15674. doi: 10.15252/emmm.202215674 (PMC10086589; doi:10.15252/emmm.202215674)
Supplement: Supplementary file 15 — Source Data for Figure 5 [file EMMM-15-e15674-s002.zip › Figure 5/5H/5H-Th17 cells proportion-Flow Cytometry values.xlsx]

## Sheet: Sheet1
Proportion of Th17 cells in splenic T cells
Vehicle	IMQ	AOA	TFB-TBOA	CB-839
2.96	10.42	0.76	2.4	1.72
6.91	8.42	0.72	8.21	2.24
2.75	7.25	2.83	3.14	2.15
3.82	7.22	2.18	3.68	2.52
1.85	9.25	6.03	2.22	1.13
	3.45	2.91	3.65	2.11
