# Supplementary material for: Metabolic rewiring in keratinocytes by miR‐31‐5p identifies therapeutic intervention for psoriasis
Source: EMBO Mol Med. 2023 Mar 1;15(4):e15674. doi: 10.15252/emmm.202215674 (PMC10086589; doi:10.15252/emmm.202215674)
Supplement: Supplementary file 15 — Source Data for Figure 5 [file EMMM-15-e15674-s002.zip › Figure 5/5J/5J-mmu-miR-31-5p expression.xlsx]

## Sheet: Sheet1
	Ct value of miR-31	Ct value of RNU6-1	Ct value of miR-31 (control)	Ct value of RNU6-1 (control)	Delta-Ct	Delta-Ct	Delta-Delta-Ct	2^-delta-delta-Ct
Vehicle 1	27.8466	21.1301	30.7429	23.5423	6.71653	7.20058	-0.484055	1.39867
Vehicle 2	28.7461	22.3293	30.7429	23.5423	6.41685	7.20058	-0.783732	1.72158
Vehicle 3	28.8956	22.289	30.7429	23.5423	6.60659	7.20058	-0.593988	1.50941
Vehicle 4	31.4809	22.8365	30.7429	23.5423	8.64445	7.20058	1.44387	0.36758
Vehicle 5	32.197	23.3635	30.7429	23.5423	8.83344	7.20058	1.63286	0.322448
IMQ 1	28.5927	22.6511	30.7429	23.5423	5.94167	7.20058	-1.25891	2.39315
IMQ 2	27.9173	23.6336	30.7429	23.5423	4.28367	7.20058	-2.91691	7.55228
IMQ 3	27.9465	22.0923	30.7429	23.5423	5.85425	7.20058	-1.34633	2.54264
IMQ 4	27.0818	21.3307	30.7429	23.5423	5.75112	7.20058	-1.44946	2.73106
IMQ 5	24.4536	21.0988	30.7429	23.5423	3.35475	7.20058	-3.84583	14.3784
TFB-TBOA 1	27.8065	22.1977	30.7429	23.5423	5.60875	7.20058	-1.59183	3.01431
TFB-TBOA 2	32.5481	26.5713	30.7429	23.5423	5.97675	7.20058	-1.22383	2.33566
TFB-TBOA 3	28.482	22.0206	30.7429	23.5423	6.46136	7.20058	-0.739219	1.66927
TFB-TBOA 4	26.2125	19.8522	30.7429	23.5423	6.36032	7.20058	-0.840265	1.79038
TFB-TBOA 5	22.6194	18.6215	30.7429	23.5423	3.99785	7.20058	-3.20273	9.207
AOA 1	28.1135	20.9927	30.7429	23.5423	7.12088	7.20058	-0.0796991	1.0568
AOA 2	28.7975	20.9054	30.7429	23.5423	7.89217	7.20058	0.69159	0.619171
AOA 3	27.3304	20.088	30.7429	23.5423	7.24237	7.20058	0.0417901	0.971449
AOA 4	27.4046	20.5086	30.7429	23.5423	6.89598	7.20058	-0.3046	1.23508
AOA 5	30.1933	23.619	30.7429	23.5423	6.57437	7.20058	-0.62621	1.5435
CB839 1	29.016	21.6685	30.7429	23.5423	7.34748	7.20058	0.146903	0.903187
CB839 2	30.2705	21.6676	30.7429	23.5423	8.60294	7.20058	1.40236	0.37831
CB839 3	28.2825	20.2243	30.7429	23.5423	8.05821	7.20058	0.857629	0.551859
CB839 4	29.1042	20.8497	30.7429	23.5423	8.25444	7.20058	1.05385	0.481679
CB839 5	28.7312	20.3455	30.7429	23.5423	8.3857	7.20058	1.18512	0.439788
Control	30.7429	23.5423	30.7429	23.5423	7.20058	7.20058	0	1
