# Supplementary material for: Metabolic rewiring in keratinocytes by miR‐31‐5p identifies therapeutic intervention for psoriasis
Source: EMBO Mol Med. 2023 Mar 1;15(4):e15674. doi: 10.15252/emmm.202215674 (PMC10086589; doi:10.15252/emmm.202215674)
Supplement: Supplementary file 15 — Source Data for Figure 5 [file EMMM-15-e15674-s002.zip › Figure 5/5E/5E-Epidermal thickness-Numerical values.xlsx]

## Sheet: Sheet1
Epidermal thickness/μm
Vehicle	IMQ	AOA	TFB-TBOA	CB839
19.6889	104.044	71.9111	75.7556	78.5556
20.3111	112.956	100.089	102.978	93.2667
23.3956	104.8	90	103.4	85.4444
23.2	119.356	78.4222	80.7778	89.6
20.9111	116.244	81.3556	73.5778	59.7333
	107.733	77	76.5111	90.8222
